# Supplementary material for: Generalized cue reactivity in rat dopamine neurons after opioids
Source: Nat Commun. 2025 Jan 2;16:321. doi: 10.1038/s41467-024-55504-3 (PMC11697388; doi:10.1038/s41467-024-55504-3)
Supplement: Supplementary file 4 — Source Data [file 41467_2024_55504_MOESM4_ESM.xlsx]

## Sheet: Fig1f
	16ug/kg	8ug/kg	4ug/kg	2ug/kg	0.5ug/kg
Time (s)	Mean firing rate (Hz - baseline)	Mean firing rate (Hz - baseline)	Mean firing rate (Hz - baseline)	Mean firing rate (Hz - baseline)	Mean firing rate (Hz - baseline)
-60	1.39635	1.28096	0.780639	0.768579	0.947197
-59	1.37712	1.68481	1.62679	0.614733	0.466428
-58	1.10789	0.742503	0.972947	0.730117	1.00489
-57	1.33866	1.28096	1.14602	0.980117	0.908735
-56	1.81943	1.10789	1.51141	1.40319	0.793351
-55	1.35789	1.12712	1.45372	1.03781	0.947197
-54	1.70404	1.08866	1.03064	0.576271	0.966428
-53	1.3002	1.16558	1.43449	0.941656	0.77412
-52	0.434811	1.76173	0.665254	1.5955	0.889505
-51	1.3002	1.60789	0.934485	1.23012	0.889505
-50	0.896349	1.4925	0.992177	1.01858	0.658735
-49	1.08866	1.4925	0.54987	1.07627	0.812581
-48	1.33866	1.66558	0.780639	0.78781	1.23566
-47	1.10789	0.954042	0.780639	0.691656	1.42797
-46	0.838657	1.0502	1.16525	0.460887	0.562581
-45	1.39635	1.28096	1.22295	0.922425	1.25489
-44	1.03096	1.16558	0.896023	1.21089	0.947197
-43	1.14635	0.761734	0.915254	1.13396	1.48566
-42	0.838657	1.58866	0.8191	1.44166	1.33181
-41	1.35789	1.31943	1.01141	1.05704	0.697197
-40	1.41558	1.31943	1.14602	1.30704	0.620274
-39	1.28096	1.7425	0.780639	1.15319	0.620274
-38	1.2425	1.3002	0.934485	1.15319	0.581812
-37	0.723272	0.857888	0.588331	0.883964	0.52412
-36	0.838657	1.01173	1.01141	1.05704	0.716428
-35	1.5502	0.204042	0.915254	0.960887	1.25489
-34	0.91558	1.33866	1.64602	1.11473	1.17797
-33	1.83866	0.511734	0.934485	1.44166	0.504889
-32	1.08866	1.10789	0.838331	0.864733	1.00489
-31	0.66558	0.569426	0.684485	1.03781	0.677966
-30	0.66558	0.934811	1.33833	1.40319	0.581812
-29	0.511734	0.800196	1.10756	1.05704	1.15874
-28	0.704042	1.06943	1.14602	1.40319	0.77412
-27	0.800196	1.20404	1.08833	0.710887	0.562581
-26	0.800196	0.761734	1.35756	1.26858	0.908735
-25	0.934811	0.684811	0.665254	0.883964	1.52412
-24	1.03096	0.550196	0.703716	0.518579	1.42797
-23	0.569426	0.357888	1.20372	0.633964	1.10104
-22	0.992503	-0.103651	0.780639	1.03781	1.85104
-21	1.20404	0.704042	1.26141	0.922425	1.25489
-20	0.896349	0.973272	0.684485	0.672425	1.23566
-19	0.954042	0.992503	0.607562	1.19166	1.31258
-18	0.588657	0.550196	1.28064	0.710887	0.52412
-17	0.857888	1.0502	0.742177	1.53781	1.1395
-16	0.396349	0.934811	1.14602	0.633964	1.6972
-15	0.857888	1.35789	1.26141	1.05704	1.56258
-14	0.646349	0.742503	1.08833	0.960887	0.466428
-13	0.569426	0.761734	1.01141	1.03781	1.3895
-12	1.2425	1.22327	0.838331	1.01858	0.927966
-11	1.51173	0.627119	1.29987	0.999348	1.08181
-10	0.857888	0.434811	0.876793	1.03781	0.77412
-9	0.704042	0.857888	0.54987	1.0955	1.04335
-8	0.761734	0.838657	1.22295	1.0955	0.331812
-7	0.742503	1.22327	0.722947	1.03781	1.56258
-6	0.627119	0.66558	1.18449	0.922425	1.25489
-5	0.800196	0.723272	1.26141	1.23012	1.3895
-4	0.819426	0.838657	0.876793	0.480117	1.12027
-3	0.569426	0.954042	0.5691	0.845502	0.735658
-2	0.646349	0.704042	0.953716	0.941656	1.62027
-1	0.877119	0.473272	1.01141	0.672425	0.947197
0	5.70404	5.72327	6.49218	5.63396	5.8895
1	4.97327	4.68481	5.93448	5.49935	3.15874
2	3.7425	5.03097	5.78064	4.03781	1.6395
3	4.28097	4.87712	5.54987	4.17242	1.90874
4	5.64635	5.66558	6.08833	3.98012	1.1972
5	6.22327	5.0502	5.41525	4.26858	0.52412
6	4.93481	6.35789	5.16525	3.61473	1.00489
7	5.68481	6.26173	5.03064	3.49935	0.408735
8	8.20404	5.89635	4.37679	2.69166	0.601043
9	8.22327	6.14635	5.35756	2.82627	0.697197
10	6.91558	6.01173	5.74218	2.8455	0.870274
11	8.22327	6.45404	4.5691	2.13396	0.908735
12	8.53097	7.26173	5.12679	3.03781	0.677966
13	8.31943	7.76173	5.41525	3.28781	0.254889
14	8.37712	8.2425	5.29987	2.94166	1.1972
15	8.47327	7.3002	5.68448	3.26858	0.870274
16	8.35789	7.2425	4.74218	3.3455	1.17797
17	8.06943	7.31943	4.87679	2.57627	1.17797
18	8.85789	8.7425	5.08833	2.76858	1.12027
19	8.08866	6.53097	5.3191	2.78781	0.735658
20	9.12712	7.28097	5.95372	2.49935	0.889505
21	9.68481	6.06943	4.26141	2.28781	0.562581
22	8.31943	6.64635	4.35756	2.46089	0.408735
23	9.33866	6.60789	4.04987	1.63396	0.77412
24	8.76173	6.3002	4.26141	2.0955	1.06258
25	10.3387	5.83866	3.93449	2.23012	0.908735
26	8.5502	5.0502	4.60756	2.99935	0.985658
27	8.47327	5.76173	4.68448	2.17243	1.23566
28	7.51173	5.8002	4.43448	2.28781	1.06258
29	9.31943	5.8002	4.28064	2.0955	0.812581
30	8.93481	5.7425	4.66525	2.67243	0.754889
31	8.06943	4.89635	4.39602	2.8455	1.00489
32	7.68481	5.26173	2.99218	2.17243	0.947197
33	7.56943	5.41558	4.68448	2.44166	0.504889
34	7.68481	6.2425	4.43448	2.19166	0.639505
35	6.45404	6.78097	3.83833	2.26858	0.927966
36	8.18481	5.39635	3.66525	2.3455	1.00489
37	7.20404	5.20404	4.03064	3.03781	0.77412
38	7.35789	5.93481	3.8191	2.40319	0.735658
39	7.35789	5.14635	4.08833	2.80704	0.754889
40	5.93481	5.58866	4.22295	2.3455	0.812581
41	6.12712	4.64635	3.91525	2.30704	0.716428
42	6.16558	4.66558	3.60756	1.98012	1.12027
43	7.01173	4.7425	3.41525	2.49935	1.02412
44	6.0502	4.76173	3.91525	1.99935	0.735658
45	6.26173	6.10789	3.47295	2.42243	0.77412
46	6.03097	5.20404	3.60756	2.99935	0.812581
47	6.0502	5.51173	4.0691	2.55704	0.851043
48	6.43481	5.76173	4.26141	2.36473	0.851043
49	6.31943	5.39635	5.04987	2.53781	1.12027
50	5.89635	5.3002	4.58833	3.01858	0.77412
51	6.83866	5.4925	4.53064	2.69166	1.08181
52	5.01173	6.12712	3.95372	2.44166	0.793351
53	5.53097	5.4925	3.76141	2.55704	0.562581
54	5.64635	5.22327	3.16525	1.98012	0.581812
55	6.28097	4.68481	3.62679	2.38396	1.06258
56	5.08866	5.53097	3.47295	2.0955	0.889505
57	5.81943	4.83866	4.35756	1.49935	1.06258
58	5.93481	5.72327	3.72295	1.90319	1.62027
59	5.56943	5.93481	3.58833	1.65319	0.927966
60	6.18481	5.08866	3.68449	2.11473	1.04335
61	5.66558	5.35789	4.3191	1.80704	0.447197
62	5.14635	5.12712	4.10756	1.74935	1.1972
63	6.47327	4.37712	4.29987	1.96089	0.543351
64	6.06943	5.7425	3.78064	1.82627	0.831812
65	6.45404	4.58866	3.83833	2.49935	1.06258
66	5.70404	4.33866	3.18449	2.26858	0.927966
67	5.56943	4.97327	3.3191	2.24935	1.27412
68	5.56943	4.08866	3.10756	2.28781	1.23566
69	5.31943	4.3002	4.49218	1.96089	0.735658
70	6.2425	5.60789	3.20372	2.15319	0.466428
71	6.26173	3.87712	3.29987	2.76858	0.581812
72	6.01173	3.7425	3.39602	2.82627	0.77412
73	5.62712	4.78097	3.12679	2.55704	1.00489
74	6.41558	4.60789	2.97295	2.19166	0.639505
75	5.53097	4.51173	3.37679	1.74935	1.10104
76	5.03097	5.64635	3.16525	1.74935	1.54335
77	5.5502	4.20404	2.79987	2.30704	1.46643
78	5.89635	4.22327	2.70372	1.80704	1.3895
79	6.43481	4.20404	2.70372	2.3455	0.908735
80	7.3002	4.03097	3.14602	2.24935	0.831812
81	5.93481	4.7425	2.60756	2.05704	0.658735
82	5.95404	4.33866	2.85756	1.82627	0.697197
83	5.7425	4.0502	3.0691	1.63396	0.466428
84	6.12712	4.51173	2.33833	1.71089	0.639505
85	5.87712	3.9925	2.97295	2.36473	1.12027
86	6.68481	5.43481	2.70372	1.53781	0.677966
87	6.53097	3.60789	2.35756	1.80704	0.658735
88	6.64635	3.81943	3.08833	1.65319	1.10104
89	6.91558	4.3002	2.43449	1.5955	0.504889
90	6.60789	3.93481	3.03064	1.78781	0.447197
91	6.64635	4.62712	3.01141	1.94166	0.966428
92	6.22327	4.14635	2.24218	2.01858	0.658735
93	6.10789	3.85789	2.43449	1.63396	0.658735
94	5.43481	3.41558	2.74218	1.51858	0.677966
95	5.4925	3.45404	3.39602	1.71089	0.312582
96	5.10789	3.62712	2.68449	1.42243	0.735658
97	5.64635	3.87712	2.26141	1.86473	0.601043
98	5.60789	3.85789	2.29987	1.74935	0.639505
99	5.68481	4.08866	2.20372	1.65319	1.10104
100	6.70404	3.93481	2.8191	1.15319	0.677966
101	6.70404	3.56943	2.49218	1.98012	0.812581
102	6.33866	3.66558	2.29987	1.13396	1.87027
103	5.35789	3.85789	2.18449	1.5955	0.947197
104	4.83866	4.58866	2.58833	1.53781	0.601043
105	5.33866	3.85789	1.78064	1.55704	0.927966
106	4.51173	3.9925	2.26141	1.8455	0.52412
107	5.47327	3.39635	2.03064	1.69166	0.485658
108	6.68481	2.9925	2.49218	1.96089	0.639505
109	6.22327	4.28097	1.16525	1.90319	0.754889
110	6.0502	3.93481	2.49218	2.42243	0.408735
111	5.18481	3.37712	1.97295	2.24935	0.466428
112	5.37712	3.12712	2.91525	1.90319	1.04335
113	5.20404	3.53097	3.04987	1.55704	0.735658
114	4.66558	3.2425	2.5691	1.88396	0.562581
115	5.53097	2.89635	2.76141	1.76858	0.408735
116	5.01173	3.01173	2.08833	2.17243	1.17797
117	5.56943	2.78097	3.08833	1.61473	1.33181
118	5.70404	3.43481	2.26141	1.24935	0.812581
119	4.9925	3.06943	2.91525	2.01858	1.40874
120	5.0502	2.41558	2.70372	1.30704	0.601043
121	5.39635	3.18481	2.22295	1.01858	1.15874
122	4.81943	2.26173	2.01141	1.46089	0.870274
123	4.93481	2.62712	1.97295	1.15319	0.562581
124	5.10789	3.31943	2.10756	1.23012	0.639505
125	5.14635	3.06943	1.64602	1.48012	0.927966
126	5.28097	2.89635	1.49218	1.30704	0.831812
127	5.08866	2.8002	1.68449	1.65319	0.351043
128	5.45404	2.43481	2.10756	1.30704	0.52412
129	4.81943	2.5502	1.99218	1.74935	0.52412
130	4.76173	2.06943	1.99218	1.63396	0.504889
131	4.91558	2.53097	1.91525	0.941656	0.254889
132	5.43481	2.47327	2.3191	1.21089	0.77412
133	4.97327	2.56943	1.89602	1.38396	1.12027
134	4.39635	2.22327	1.83833	1.36473	0.77412
135	5.35789	2.31943	1.62679	1.3455	0.735658
136	4.64635	2.20404	1.83833	1.19166	0.754889
137	4.35789	2.41558	1.91525	1.05704	0.581812
138	4.58866	3.12712	2.16525	1.74935	0.677966
139	4.7425	2.22327	2.22295	1.15319	0.77412
140	4.89635	2.45404	1.83833	1.38396	0.716428
141	4.85789	2.56943	1.60756	0.903194	0.77412
142	4.97327	2.12712	1.33833	1.30704	0.793351
143	4.22327	1.87712	2.10756	0.80704	0.370274
144	4.72327	1.81943	1.87679	1.19166	0.562581
145	4.87712	1.89635	1.87679	1.48012	0.947197
146	4.64635	2.26173	1.37679	1.17243	1.1972
147	4.68481	2.16558	1.66525	1.30704	0.966428
148	4.41558	2.01173	1.76141	0.999348	0.985658
149	3.9925	1.60789	1.49218	1.53781	0.27412
150	4.5502	1.76173	1.95372	0.980117	0.543351
151	4.39635	2.06943	1.66525	1.26858	0.447197
152	4.2425	1.66558	1.58833	0.864733	0.870274
153	3.47327	2.01173	1.53064	1.32627	1.06258
154	4.9925	1.62712	1.53064	1.11473	0.312582
155	3.9925	1.58866	1.74218	1.53781	0.639505
156	3.9925	2.18481	1.39602	1.51858	1.29335
157	4.10789	2.18481	1.49218	1.03781	0.889505
158	4.22327	2.4925	1.79987	0.845502	0.716428
159	4.08866	2.0502	1.16525	1.23012	1.1395
160	4.08866	2.10789	1.28064	1.51858	0.754889
161	4.47327	1.06943	1.3191	1.24935	0.639505
162	3.81943	2.16558	1.04987	1.51858	0.254889
163	4.06943	1.28096	2.08833	1.24935	0.870274
164	3.66558	1.76173	1.74218	1.30704	0.504889
165	3.70404	1.43481	1.16525	1.51858	0.620274
166	3.9925	1.72327	1.79987	1.15319	1.06258
167	3.16558	1.66558	0.780639	0.691656	1.10104
168	2.91558	1.01173	1.62679	1.23012	1.29335
169	3.70404	1.70404	1.3191	1.5955	1.1395
170	3.66558	1.68481	1.33833	1.19166	1.17797
171	3.47327	1.89635	0.8191	0.826271	0.927966
172	4.2425	1.60789	1.01141	0.845502	1.21643
173	3.35789	1.22327	1.68449	0.78781	0.485658
174	2.62712	1.06943	1.14602	0.999348	0.677966
175	3.31943	1.0502	1.20372	1.21089	0.908735
176	3.31943	1.39635	1.14602	1.3455	0.754889
177	3.06943	1.26173	1.54987	1.61473	0.985658
178	3.2425	0.742503	1.79987	1.13396	0.927966
179	3.01173	1.39635	1.5691	0.576271	0.351043
180	3.20404	0.973272	1.62679	1.0955	0.812581

## Sheet: Fig1g
Sucrose Cue	Neutral Cue		Traces	Sucrose trial		Neutral trial
1.2719	0.094575		Time (s)	Mean P(in well)	SEM	Mean P(in well)	SEM
0.52279	0.11445		-2	0.020972	0.019005	-0.0010731	0.016371
0.8738	-0.001		-1.99	0.021363	0.018923	-0.00010877	0.016929
0.87403	0.28259		-1.98	0.020206	0.018944	-0.0043945	0.016402
0.72915	0.10658		-1.97	0.015972	0.01833	-0.0043945	0.016402
2.8772	0.009945		-1.96	0.01809	0.018511	-0.0047576	0.015854
2.4444	0.41354		-1.95	0.020668	0.018797	-0.0087576	0.015347
2.3767	0.95062		-1.94	0.022922	0.019287	-0.009704	0.015829
3.2052	0.94037		-1.93	0.024073	0.019595	-0.012127	0.01694
3.2719	0.15156		-1.92	0.022698	0.01985	-0.00796	0.017124
2.5923	0.27376		-1.91	0.022807	0.019642	-0.01549	0.014896
2.3704	0.34246		-1.9	0.022662	0.01877	-0.011514	0.014528
2.1848	1.1142		-1.89	0.027465	0.017866	-0.009454	0.014177
1.5369	-0.56931		-1.88	0.029317	0.017873	-0.0018469	0.014414
1.6632	-1.1627		-1.87	0.030697	0.017998	0.00037932	0.013455
2.7436	0.639		-1.86	0.033788	0.017944	-0.00022187	0.014612
2.3322	0.2987		-1.85	0.034183	0.017937	0.0039071	0.013774
2.4214	0.27974		-1.84	0.033131	0.018195	-0.0012338	0.01342
2.5658	0.15201		-1.83	0.032061	0.018066	0.0014448	0.014715
2.8163	0.38141		-1.82	0.030057	0.017911	0.00529	0.016274
2.9614	-0.008735		-1.81	0.029581	0.017824	0.0083019	0.016029
2.7014	-0.17811		-1.8	0.024841	0.018166	0.0041174	0.014364
			-1.79	0.01714	0.017129	0.0031263	0.014196
			-1.78	0.013895	0.016847	-0.0010076	0.015613
			-1.77	0.015388	0.016793	-0.0011802	0.014145
			-1.76	0.020642	0.016439	-0.0063171	0.016042
			-1.75	0.016326	0.012759	-0.0047754	0.016094
			-1.74	0.015694	0.012295	-0.0080016	0.015433
			-1.73	0.016509	0.012418	-0.001085	0.013452
			-1.72	0.017295	0.012484	9.6584e-05	0.014154
			-1.71	0.015305	0.012699	-0.00072187	0.015603
			-1.7	0.017897	0.013253	0.0024746	0.01593
			-1.69	0.020259	0.014199	0.0025847	0.015957
			-1.68	0.015499	0.012957	0.00036742	0.015521
			-1.67	0.0074163	0.010116	-0.0044302	0.015596
			-1.66	0.0069767	0.0099736	-0.0030244	0.015491
			-1.65	0.0077853	0.010342	-0.0031723	0.016229
			-1.64	0.010673	0.010766	-0.0097794	0.017338
			-1.63	0.0083716	0.010728	-0.013958	0.018965
			-1.62	0.0082706	0.010749	-0.015607	0.019941
			-1.61	0.0074137	0.010788	-0.016095	0.021544
			-1.6	0.014245	0.012861	-0.015506	0.021959
			-1.59	0.014311	0.013151	-0.016443	0.021996
			-1.58	0.012896	0.013253	-0.021381	0.022727
			-1.57	0.013557	0.013423	-0.021458	0.022429
			-1.56	0.016215	0.013134	-0.019779	0.022417
			-1.55	0.013844	0.012674	-0.019714	0.022418
			-1.54	0.0093949	0.013043	-0.021488	0.022032
			-1.53	0.007726	0.012983	-0.022285	0.019881
			-1.52	0.0082055	0.012947	-0.019172	0.017234
			-1.51	0.0076034	0.013173	-0.020422	0.016751
			-1.5	0.0029816	0.014105	-0.022821	0.016602
			-1.49	0.00067098	0.014547	-0.02566	0.016379
			-1.48	-7.3569e-05	0.01481	-0.027154	0.016124
			-1.47	-0.0036082	0.014739	-0.029619	0.016007
			-1.46	-0.0045377	0.014664	-0.027672	0.016159
			-1.45	-0.0021788	0.014237	-0.020702	0.017756
			-1.44	0.0012805	0.013672	-0.016732	0.018891
			-1.43	0.0020351	0.013196	-0.014696	0.019046
			-1.42	0.005348	0.012537	-0.018732	0.018755
			-1.41	0.0068297	0.012166	-0.010728	0.021697
			-1.4	0.0027195	0.010829	-0.0071346	0.020542
			-1.39	-0.00067787	0.0097299	-0.0090155	0.019026
			-1.38	-0.0088957	0.011061	-0.014385	0.016042
			-1.37	-0.011718	0.011407	-0.017295	0.015879
			-1.36	-0.011393	0.011312	-0.010313	0.018276
			-1.35	-0.0071607	0.011595	-0.010438	0.018934
			-1.34	-0.007165	0.011988	-0.012855	0.018977
			-1.33	-0.0054951	0.013173	-0.0092834	0.018958
			-1.32	-0.0038988	0.01383	-0.0077328	0.01821
			-1.31	-0.0044091	0.013918	-0.0085036	0.017728
			-1.3	-0.008501	0.013339	-0.00995	0.017892
			-1.29	-0.007778	0.013522	-0.0083012	0.017715
			-1.28	-0.0046837	0.013958	-0.011706	0.014767
			-1.27	-0.0058367	0.013753	-0.011783	0.013599
			-1.26	-0.0092807	0.013376	-0.010331	0.013485
			-1.25	-0.0086756	0.013048	-0.004585	0.01495
			-1.24	-0.0081489	0.012377	-0.0047159	0.015288
			-1.23	-0.0034957	0.010752	0.002671	0.019438
			-1.22	-0.005766	0.010795	-0.001327	0.019505
			-1.21	-0.0043881	0.010538	-0.0027744	0.019989
			-1.2	-0.0021615	0.010766	-0.0080155	0.0207
			-1.19	0.0011194	0.011501	-0.0079381	0.020377
			-1.18	0.00084591	0.012246	-0.0066465	0.020238
			-1.17	0.0016318	0.011966	-0.0057179	0.020133
			-1.16	-0.00070621	0.011007	0.0020678	0.023093
			-1.15	-0.0017151	0.01109	0.0093952	0.025269
			-1.14	0.0021683	0.011075	0.0098972	0.024989
			-1.13	0.0033745	0.011269	0.014248	0.024626
			-1.12	0.0034505	0.01128	0.01557	0.024605
			-1.11	0.0022861	0.011342	0.01204	0.023449
			-1.1	0.002572	0.011326	0.013052	0.023652
			-1.09	0.0045032	0.011485	0.010165	0.023077
			-1.08	0.0012186	0.011475	0.0092841	0.022838
			-1.07	-0.0021744	0.011862	0.0098833	0.019571
			-1.06	-0.0026398	0.011835	0.010288	0.018702
			-1.05	-0.0032484	0.011548	0.010217	0.018711
			-1.04	-0.0041775	0.011605	0.0068773	0.016743
			-1.03	-0.0051371	0.011568	0.006925	0.015221
			-1.02	-0.0024738	0.011555	0.0018119	0.012172
			-1.01	-0.0027147	0.011634	-0.0061286	0.010559
			-1	-0.0018277	0.010531	-0.011331	0.010625
			-0.99	0.0015407	0.0096918	-0.010819	0.0097269
			-0.98	0.0036339	0.0091959	-0.013795	0.010459
			-0.97	0.002099	0.0095839	-0.013629	0.0095542
			-0.96	7.2581e-05	0.0099975	-0.012121	0.0087193
			-0.95	-0.00095633	0.010118	-0.0060254	0.0086525
			-0.94	-0.0011671	0.0099898	-0.0046921	0.01037
			-0.93	-0.00090257	0.0098658	0.0025996	0.011812
			-0.92	-0.0013848	0.0093537	0.0057603	0.0127
			-0.91	-0.0026365	0.009474	0.0092513	0.011065
			-0.9	-0.0020723	0.0095943	0.010826	0.010107
			-0.89	0.0040287	0.0091656	0.010925	0.0087271
			-0.88	0.0075133	0.0090612	0.004425	0.0069092
			-0.87	0.0088542	0.0089479	-0.00056909	0.0073238
			-0.86	0.0094597	0.0088715	-0.0023568	0.00842
			-0.85	0.01071	0.0089863	0.0057027	0.0096837
			-0.84	0.011114	0.0090434	0.0053992	0.0082889
			-0.83	0.011739	0.0092807	0.0052841	0.0076853
			-0.82	0.0061221	0.0095974	0.0030797	0.0067146
			-0.81	0.0021578	0.0093735	0.0043357	0.0080241
			-0.8	2.6519e-05	0.0093743	0.0053476	0.007436
			-0.79	-0.0016327	0.0094365	0.0027345	0.0052797
			-0.78	7.828e-06	0.0093497	0.0047047	0.0049087
			-0.77	-0.0010504	0.0096389	0.0075103	0.0057781
			-0.76	-0.002829	0.0092993	0.0087008	0.0058058
			-0.75	-0.0050176	0.008481	0.0060222	0.0058957
			-0.74	-0.0032728	0.0080721	0.0061412	0.0058704
			-0.73	-0.0028518	0.0080853	0.0057841	0.0056287
			-0.72	-0.0070026	0.0061853	0.0031154	0.0067264
			-0.71	-0.006675	0.0055934	0.0061313	0.0095191
			-0.7	-0.0069405	0.0052166	0.0091134	0.0094227
			-0.69	-0.0017117	0.0068429	0.010893	0.009537
			-0.68	-0.0013715	0.0078693	0.0065956	0.0086045
			-0.67	-0.0018978	0.0084279	0.0074349	0.0082714
			-0.66	-0.00058088	0.0085346	0.0079825	0.0080385
			-0.65	0.00023199	0.0081784	0.0093575	0.0099504
			-0.64	-0.00040624	0.0082403	0.011596	0.011063
			-0.63	-0.0013586	0.00818	0.013048	0.010141
			-0.62	-0.0043219	0.0082721	0.0088992	0.0089984
			-0.61	-0.003064	0.0077213	0.006167	0.0084322
			-0.6	4.3673e-05	0.0076736	0.006048	0.0086854
			-0.59	-0.0012253	0.0064301	-0.00081711	0.0075662
			-0.58	-0.0045447	0.0053775	-0.0066207	0.0080188
			-0.57	-0.0043341	0.0056334	-0.001079	0.0089255
			-0.56	-0.0012066	0.0058939	-0.00044211	0.0082588
			-0.55	-0.0072661	0.0062574	0.003915	0.0083551
			-0.54	-0.0089854	0.0065334	0.0040976	0.0089984
			-0.53	-0.0085795	0.006529	0.0024388	0.008062
			-0.52	-0.0087155	0.0064049	-0.0021147	0.0086122
			-0.51	-0.010484	0.0059821	-0.0016385	0.007821
			-0.5	-0.0076327	0.0067238	0.0013912	0.0059136
			-0.49	-0.0033059	0.0063814	0.00063329	0.0058185
			-0.48	0.0028995	0.0051373	0.0061571	0.0072902
			-0.47	0.0042758	0.0050558	0.010586	0.0080011
			-0.46	0.0029234	0.0048942	0.0077226	0.0075006
			-0.45	0.0027752	0.0046148	0.010445	0.0077023
			-0.44	0.00083336	0.0045496	0.013242	0.00705
			-0.43	0.0007024	0.0045881	0.011302	0.0054233
			-0.42	0.0044611	0.0050143	0.0087365	0.0059129
			-0.41	0.0043055	0.0052217	0.0086055	0.0060114
			-0.4	0.0019084	0.0054249	0.00105	0.0077172
			-0.39	0.0020183	0.0055879	-0.0004679	0.0082706
			-0.38	0.0030131	0.004869	-0.0021762	0.0089229
			-0.37	0.0038096	0.0041866	-0.0043846	0.0081865
			-0.36	0.0063818	0.0044215	-0.0030929	0.0083599
			-0.35	0.0034497	0.0051327	-0.0028429	0.0083746
			-0.34	0.0043139	0.0068738	-0.0075096	0.0076696
			-0.33	0.003045	0.0087043	-0.014998	0.007514
			-0.32	0.0036069	0.0093296	-0.018194	0.0074637
			-0.31	0.0032688	0.01019	-0.019486	0.0083129
			-0.3	0.0031199	0.010611	-0.021105	0.0098008
			-0.29	0.0037986	0.0097991	-0.014712	0.0085359
			-0.28	0.0028302	0.0095365	-0.010504	0.0078287
			-0.27	0.0043111	0.0093826	-0.0075691	0.0075884
			-0.26	0.0085469	0.0087355	-0.0086227	0.0071566
			-0.25	0.007578	0.0082843	-0.014319	0.0079444
			-0.24	0.0012357	0.012044	-0.014712	0.0081783
			-0.23	0.00099018	0.012525	-0.017529	0.0077197
			-0.22	0.0016569	0.013062	-0.014797	0.0069609
			-0.21	-0.0014691	0.012847	-0.014952	0.0072774
			-0.2	-0.0034946	0.012793	-0.014726	0.0072772
			-0.19	0.0029203	0.0096797	-0.013949	0.0084099
			-0.18	0.0055613	0.0092797	-0.0073568	0.0094597
			-0.17	0.00058369	0.0097171	-0.0069917	0.0086938
			-0.16	-0.00015598	0.0095533	-0.0061881	0.0085728
			-0.15	-0.00015598	0.0095533	-0.0034977	0.0092116
			-0.14	-0.00037491	0.0096871	-0.0056762	0.0091717
			-0.13	0.0011352	0.010408	-0.007585	0.0085149
			-0.12	0.0049835	0.011242	-0.0040413	0.0084995
			-0.11	0.0057626	0.011225	0.00085452	0.011681
			-0.1	0.0043052	0.011167	0.0011611	0.013624
			-0.09	0.0015354	0.0099331	-0.0013032	0.013484
			-0.08	-0.0019315	0.010201	0.0039309	0.01322
			-0.07	-0.0057965	0.010805	0.0032702	0.01349
			-0.06	-0.0048583	0.011058	0.0091988	0.014257
			-0.05	-0.0091681	0.011263	0.01155	0.014627
			-0.04	-0.010628	0.012475	0.01049	0.01479
			-0.03	-0.01335	0.012244	0.0087384	0.014683
			-0.02	-0.0087222	0.012705	0.0079051	0.014357
			-0.01	-0.0061694	0.011708	0.0091303	0.015341
			-3.5527e-15	-0.0059418	0.011904	0.005164	0.017917
			0.01	-0.0058813	0.011949	0.00036742	0.014825
			0.02	-0.0070983	0.011836	0.00036742	0.014825
			0.03	-0.0098675	0.012002	0.0045341	0.014313
			0.04	-0.010375	0.011772	0.0051293	0.014338
			0.05	-0.0086521	0.011489	0.0070609	0.017767
			0.06	-0.008038	0.011641	0.014582	0.02125
			0.07	-0.0047859	0.012556	0.013707	0.021435
			0.08	-0.0037686	0.01308	0.016641	0.021816
			0.09	-0.0014538	0.0137	0.016111	0.022307
			0.1	0.00014013	0.013874	0.01728	0.022029
			0.11	0.00014013	0.013874	0.017959	0.021522
			0.12	0.0018608	0.013313	0.016637	0.021276
			0.13	0.0037459	0.012865	0.017804	0.021119
			0.14	0.0049398	0.01286	0.016935	0.020507
			0.15	0.0077693	0.013085	0.023467	0.019413
			0.16	0.01079	0.013506	0.031554	0.019332
			0.17	0.010493	0.01291	0.034891	0.019143
			0.18	0.011456	0.013233	0.038207	0.019321
			0.19	0.012976	0.013703	0.039653	0.019433
			0.2	0.017502	0.01234	0.041564	0.019471
			0.21	0.019986	0.01263	0.041558	0.019542
			0.22	0.023509	0.012822	0.038034	0.019196
			0.23	0.027885	0.013197	0.038671	0.019046
			0.24	0.030509	0.013516	0.041236	0.018952
			0.25	0.036435	0.015046	0.04384	0.019089
			0.26	0.040024	0.016054	0.050856	0.019654
			0.27	0.044376	0.016301	0.054957	0.019641
			0.28	0.045126	0.016597	0.055397	0.019631
			0.29	0.048422	0.016183	0.059272	0.019534
			0.3	0.053704	0.017261	0.061367	0.019363
			0.31	0.058127	0.01843	0.06485	0.019622
			0.32	0.058516	0.019978	0.067802	0.020113
			0.33	0.063276	0.02157	0.066935	0.019339
			0.34	0.074514	0.023605	0.071929	0.01937
			0.35	0.079555	0.025206	0.073738	0.019447
			0.36	0.080834	0.026568	0.076161	0.019338
			0.37	0.078211	0.029262	0.071738	0.020194
			0.38	0.081354	0.031102	0.075861	0.021275
			0.39	0.083967	0.033711	0.074606	0.02025
			0.4	0.092091	0.036106	0.079298	0.01981
			0.41	0.10623	0.038812	0.08759	0.02065
			0.42	0.10992	0.039019	0.092923	0.022545
			0.43	0.11161	0.039469	0.099084	0.024859
			0.44	0.11292	0.041015	0.10113	0.025851
			0.45	0.11355	0.042116	0.099955	0.026181
			0.46	0.11697	0.042799	0.10428	0.027381
			0.47	0.11713	0.044103	0.10228	0.028008
			0.48	0.119	0.045152	0.10096	0.029416
			0.49	0.11981	0.046732	0.10289	0.028943
			0.5	0.11515	0.047672	0.10392	0.028604
			0.51	0.1151	0.04894	0.10296	0.029024
			0.52	0.11995	0.049761	0.1032	0.029563
			0.53	0.12484	0.049527	0.10721	0.030363
			0.54	0.13222	0.048389	0.10772	0.030776
			0.55	0.13455	0.047352	0.10763	0.030604
			0.56	0.13631	0.047818	0.11186	0.031452
			0.57	0.14202	0.047666	0.11255	0.031778
			0.58	0.14381	0.048034	0.11034	0.031529
			0.59	0.14639	0.048729	0.11518	0.030815
			0.6	0.15465	0.050855	0.12017	0.031686
			0.61	0.16101	0.051011	0.12701	0.032818
			0.62	0.1666	0.051317	0.12736	0.033299
			0.63	0.17197	0.051381	0.12363	0.032069
			0.64	0.18707	0.052438	0.12078	0.031051
			0.65	0.19728	0.051923	0.11941	0.030115
			0.66	0.20339	0.051676	0.12252	0.030491
			0.67	0.20455	0.051209	0.12265	0.032389
			0.68	0.20169	0.050918	0.11913	0.032255
			0.69	0.19841	0.050371	0.12356	0.032094
			0.7	0.19358	0.048635	0.12175	0.032192
			0.71	0.19504	0.04795	0.12254	0.03201
			0.72	0.20101	0.04723	0.11924	0.031008
			0.73	0.2084	0.049846	0.10602	0.030184
			0.74	0.20621	0.049247	0.10632	0.031556
			0.75	0.21208	0.048977	0.10455	0.032115
			0.76	0.21903	0.049883	0.10037	0.030561
			0.77	0.22289	0.051806	0.096919	0.03075
			0.78	0.2254	0.05219	0.097586	0.031879
			0.79	0.22562	0.051811	0.096657	0.032444
			0.8	0.22769	0.051148	0.094621	0.033463
			0.81	0.23751	0.051557	0.091086	0.032268
			0.82	0.24503	0.051919	0.091104	0.032644
			0.83	0.25	0.049973	0.089199	0.031726
			0.84	0.24766	0.049622	0.086705	0.031865
			0.85	0.24872	0.048816	0.082231	0.03212
			0.86	0.24975	0.0496	0.079629	0.029788
			0.87	0.25053	0.048805	0.082953	0.028715
			0.88	0.25272	0.047983	0.088066	0.028825
			0.89	0.25355	0.045877	0.089378	0.027604
			0.9	0.25402	0.045406	0.088647	0.028169
			0.91	0.26069	0.045823	0.080861	0.028119
			0.92	0.26103	0.046609	0.078129	0.027698
			0.93	0.26229	0.046037	0.077528	0.027469
			0.94	0.26288	0.046015	0.074284	0.026077
			0.95	0.25469	0.04446	0.072838	0.027416
			0.96	0.25942	0.044792	0.078683	0.029067
			0.97	0.25698	0.044754	0.075439	0.029392
			0.98	0.26564	0.044238	0.076796	0.029972
			0.99	0.29875	0.043308	0.072719	0.029966
			1	0.30328	0.043828	0.068877	0.030066
			1.01	0.31222	0.04587	0.065562	0.028651
			1.02	0.31411	0.04699	0.069556	0.029093
			1.03	0.31338	0.046232	0.070163	0.02871
			1.04	0.31541	0.045705	0.075467	0.02744
			1.05	0.31316	0.043734	0.081273	0.028288
			1.06	0.30888	0.04241	0.085695	0.03032
			1.07	0.31166	0.040197	0.085738	0.030413
			1.08	0.30607	0.040905	0.090278	0.029732
			1.09	0.3052	0.041341	0.098029	0.031499
			1.1	0.30238	0.041465	0.10192	0.034211
			1.11	0.29466	0.04006	0.10577	0.037555
			1.12	0.29609	0.040978	0.11062	0.038233
			1.13	0.30158	0.040312	0.11103	0.03892
			1.14	0.30534	0.038587	0.11054	0.037093
			1.15	0.31815	0.037057	0.11204	0.036944
			1.16	0.32691	0.037342	0.10594	0.034754
			1.17	0.32355	0.037112	0.10814	0.034258
			1.18	0.32912	0.037196	0.10386	0.033238
			1.19	0.33553	0.038246	0.10625	0.034152
			1.2	0.33917	0.039144	0.10828	0.034576
			1.21	0.3282	0.04018	0.11497	0.036383
			1.22	0.32477	0.040591	0.12051	0.035934
			1.23	0.32847	0.040451	0.1198	0.037212
			1.24	0.33226	0.04158	0.11694	0.036108
			1.25	0.33245	0.041398	0.10607	0.033458
			1.26	0.32686	0.040505	0.1065	0.038649
			1.27	0.32648	0.037631	0.10299	0.036268
			1.28	0.32924	0.037646	0.096796	0.03479
			1.29	0.33021	0.039572	0.097516	0.034435
			1.3	0.32972	0.041085	0.092086	0.033736
			1.31	0.33056	0.041137	0.085359	0.029589
			1.32	0.33258	0.042308	0.093231	0.032441
			1.33	0.33855	0.042211	0.098302	0.03384
			1.34	0.34144	0.043659	0.09429	0.034914
			1.35	0.33196	0.043988	0.089653	0.035594
			1.36	0.33049	0.044522	0.091287	0.034778
			1.37	0.34685	0.042944	0.088463	0.031484
			1.38	0.35289	0.0407	0.08732	0.031377
			1.39	0.35667	0.0413	0.083763	0.032715
			1.4	0.35901	0.040018	0.071832	0.032865
			1.41	0.35673	0.039179	0.071955	0.031209
			1.42	0.35863	0.040129	0.068375	0.028612
			1.43	0.36435	0.041445	0.069018	0.027956
			1.44	0.37353	0.041875	0.064441	0.028587
			1.45	0.37489	0.042505	0.06003	0.0304
			1.46	0.3721	0.041903	0.055417	0.030899
			1.47	0.38233	0.041437	0.055659	0.032047
			1.48	0.38779	0.042421	0.056207	0.032352
			1.49	0.38287	0.041593	0.057016	0.031142
			1.5	0.38358	0.041416	0.051725	0.030608
			1.51	0.36905	0.043256	0.046796	0.029425
			1.52	0.36876	0.042731	0.052805	0.030626
			1.53	0.36257	0.042857	0.066052	0.036222
			1.54	0.35477	0.042578	0.068361	0.037698
			1.55	0.35244	0.043517	0.070528	0.037256
			1.56	0.35481	0.043904	0.068992	0.037286
			1.57	0.35069	0.044416	0.072231	0.037127
			1.58	0.34293	0.042337	0.071975	0.036432
			1.59	0.34855	0.043173	0.071897	0.037391
			1.6	0.35838	0.043735	0.069921	0.038166
			1.61	0.35602	0.043177	0.068579	0.037618
			1.62	0.35735	0.043724	0.063004	0.037127
			1.63	0.36702	0.042643	0.059199	0.035848
			1.64	0.37187	0.04196	0.059098	0.035705
			1.65	0.37959	0.041371	0.059098	0.035705
			1.66	0.37476	0.039761	0.058184	0.035963
			1.67	0.37756	0.03789	0.053127	0.035576
			1.68	0.38956	0.037536	0.054649	0.035636
			1.69	0.3981	0.03797	0.052335	0.036179
			1.7	0.41423	0.038671	0.059207	0.038593
			1.71	0.42076	0.038576	0.062105	0.041599
			1.72	0.41464	0.03944	0.062991	0.042393
			1.73	0.39263	0.041031	0.058274	0.039076
			1.74	0.39247	0.040716	0.059107	0.037904
			1.75	0.40756	0.039473	0.063221	0.037844
			1.76	0.4091	0.038984	0.067292	0.038556
			1.77	0.40708	0.040878	0.070986	0.038134
			1.78	0.41363	0.042474	0.070931	0.03813
			1.79	0.41745	0.043367	0.06258	0.03823
			1.8	0.41251	0.042974	0.059104	0.038343
			1.81	0.40328	0.040229	0.056877	0.038581
			1.82	0.40058	0.04014	0.054669	0.038935
			1.83	0.40419	0.040587	0.046315	0.036915
			1.84	0.40303	0.041481	0.042385	0.036169
			1.85	0.40011	0.041149	0.035477	0.034774
			1.86	0.40237	0.039216	0.03048	0.034748
			1.87	0.40749	0.037175	0.034009	0.03861
			1.88	0.41409	0.03766	0.033314	0.038988
			1.89	0.41471	0.03847	0.03132	0.037779
			1.9	0.41796	0.039423	0.031296	0.037772
			1.91	0.42913	0.042708	0.028433	0.037028
			1.92	0.42805	0.041869	0.024873	0.03655
			1.93	0.43085	0.041193	0.023492	0.036604
			1.94	0.43054	0.042635	0.023725	0.036658
			1.95	0.43213	0.042943	0.019903	0.036484
			1.96	0.43482	0.042036	0.019415	0.036506
			1.97	0.43353	0.038884	0.02246	0.036427
			1.98	0.42939	0.039056	0.017236	0.032663
			1.99	0.41715	0.041986	0.016189	0.031763
			2	0.42094	0.03873	0.020469	0.032025
			2.01	0.43202	0.035931	0.018147	0.032414
			2.02	0.42958	0.035628	0.01803	0.031997
			2.03	0.42419	0.036286	0.014054	0.031877
			2.04	0.42904	0.036129	0.014149	0.031762
			2.05	0.4349	0.037729	0.020994	0.033479
			2.06	0.43991	0.038046	0.020738	0.033306
			2.07	0.43929	0.038221	0.022879	0.033323
			2.08	0.42045	0.041236	0.018661	0.032251
			2.09	0.41325	0.041959	0.026238	0.033383
			2.1	0.39872	0.040858	0.026673	0.034041
			2.11	0.39484	0.039326	0.027381	0.034288
			2.12	0.38882	0.037632	0.024951	0.031283
			2.13	0.39707	0.036145	0.027506	0.032109
			2.14	0.41837	0.037678	0.037486	0.034886
			2.15	0.4359	0.038373	0.044415	0.036002
			2.16	0.44022	0.040635	0.044415	0.036002
			2.17	0.43165	0.039962	0.043546	0.034843
			2.18	0.42147	0.040014	0.042034	0.034049
			2.19	0.42135	0.038462	0.040177	0.034029
			2.2	0.44311	0.038651	0.039139	0.033954
			2.21	0.43734	0.038751	0.037629	0.034129
			2.22	0.43928	0.03803	0.034161	0.032717
			2.23	0.44646	0.040398	0.032905	0.031823
			2.24	0.44215	0.044365	0.03459	0.031683
			2.25	0.43696	0.045114	0.03706	0.033584
			2.26	0.44176	0.046372	0.034709	0.032572
			2.27	0.44206	0.04395	0.033569	0.03461
			2.28	0.45586	0.040209	0.042477	0.036189
			2.29	0.47457	0.03815	0.046929	0.034758
			2.3	0.47708	0.037741	0.04531	0.034884
			2.31	0.47904	0.037217	0.048102	0.034725
			2.32	0.4794	0.03552	0.045625	0.035637
			2.33	0.48486	0.035538	0.03951	0.033314
			2.34	0.49607	0.036783	0.031701	0.030557
			2.35	0.49488	0.040634	0.035201	0.031808
			2.36	0.49416	0.043005	0.035139	0.031962
			2.37	0.49728	0.04296	0.036788	0.032204
			2.38	0.50043	0.043743	0.035943	0.032782
			2.39	0.50061	0.043427	0.032154	0.032137
			2.4	0.50576	0.044466	0.028288	0.031315
			2.41	0.49708	0.043172	0.034729	0.034642
			2.42	0.49968	0.041986	0.035288	0.035549
			2.43	0.50394	0.043599	0.039443	0.037982
			2.44	0.49561	0.044632	0.038899	0.038262
			2.45	0.49425	0.043478	0.040844	0.038038
			2.46	0.49657	0.043958	0.042153	0.037626
			2.47	0.48173	0.042664	0.041439	0.034652
			2.48	0.48629	0.045006	0.036317	0.032256
			2.49	0.48647	0.045752	0.03107	0.031125
			2.5	0.49071	0.046156	0.034891	0.033203
			2.51	0.49118	0.047933	0.034891	0.033203
			2.52	0.4859	0.047819	0.033754	0.033396
			2.53	0.48826	0.048879	0.031395	0.033095
			2.54	0.48963	0.050218	0.031121	0.033763
			2.55	0.48991	0.050383	0.036282	0.035487
			2.56	0.48365	0.04872	0.039502	0.035328
			2.57	0.48483	0.046785	0.039653	0.035328
			2.58	0.47904	0.043563	0.041433	0.035076
			2.59	0.47426	0.043784	0.044953	0.032028
			2.6	0.47343	0.044183	0.044628	0.031995
			2.61	0.46893	0.045696	0.037971	0.032771
			2.62	0.47714	0.045452	0.039923	0.032835
			2.63	0.48241	0.044831	0.041637	0.033025
			2.64	0.49002	0.044763	0.043732	0.033521
			2.65	0.49421	0.043716	0.045878	0.032196
			2.66	0.48831	0.044075	0.048746	0.032964
			2.67	0.48944	0.044368	0.0454	0.032829
			2.68	0.48669	0.045662	0.055016	0.035307
			2.69	0.48107	0.046463	0.051822	0.035014
			2.7	0.48354	0.045929	0.050272	0.033548
			2.71	0.47815	0.046161	0.051046	0.033677
			2.72	0.49731	0.047456	0.050479	0.033764
			2.73	0.50276	0.04681	0.04875	0.033464
			2.74	0.50337	0.046421	0.048471	0.033454
			2.75	0.49856	0.049858	0.052048	0.03364
			2.76	0.4811	0.050383	0.055923	0.033905
			2.77	0.48874	0.050303	0.057721	0.035326
			2.78	0.49561	0.050451	0.057155	0.03671
			2.79	0.50794	0.049583	0.053637	0.035408
			2.8	0.51723	0.048814	0.056357	0.036687
			2.81	0.51738	0.048711	0.058042	0.036617
			2.82	0.51204	0.046221	0.053369	0.034928
			2.83	0.50143	0.045825	0.044816	0.032654
			2.84	0.49647	0.046704	0.041637	0.032735
			2.85	0.48286	0.047599	0.040432	0.032415
			2.86	0.47493	0.053369	0.033679	0.031257
			2.87	0.48476	0.054235	0.03009	0.031131
			2.88	0.49745	0.052506	0.026435	0.029987
			2.89	0.49865	0.051128	0.025125	0.031581
			2.9	0.50092	0.048151	0.028542	0.031971
			2.91	0.49312	0.047221	0.029935	0.03179
			2.92	0.49524	0.046664	0.035197	0.033175
			2.93	0.50172	0.044452	0.036292	0.034689
			2.94	0.50422	0.044448	0.032786	0.034182
			2.95	0.49917	0.043782	0.025673	0.031806
			2.96	0.4873	0.042704	0.022852	0.029684
			2.97	0.48761	0.043148	0.024268	0.030684
			2.98	0.4884	0.045104	0.027149	0.033064
			2.99	0.50133	0.046434	0.025459	0.033118
			3	0.50521	0.045722	0.02378	0.033184
			3.01	0.49653	0.044648	0.02378	0.033184
			3.02	0.49519	0.043511	0.01858	0.032077
			3.03	0.49915	0.043511	0.014893	0.029893
			3.04	0.51356	0.044421	0.014072	0.030223
			3.05	0.53024	0.047576	0.0093634	0.029137
			3.06	0.52941	0.048299	0.0064379	0.028452
			3.07	0.52295	0.048904	0.0077801	0.028811
			3.08	0.52918	0.048663	0.0095053	0.029321
			3.09	0.52931	0.04868	0.013661	0.030506
			3.1	0.52691	0.046204	0.015526	0.032306
			3.11	0.53021	0.047211	0.0056392	0.030968
			3.12	0.53637	0.047236	0.004419	0.032465
			3.13	0.54037	0.047419	0.0094131	0.032248
			3.14	0.5439	0.048409	0.0072067	0.03234
			3.15	0.54574	0.051764	0.0023813	0.032805
			3.16	0.55033	0.051762	0.0023515	0.032809
			3.17	0.55079	0.049186	0.0067146	0.032504
			3.18	0.54657	0.050367	0.014024	0.03277
			3.19	0.54135	0.049013	0.014423	0.030879
			3.2	0.53703	0.049109	0.017377	0.030652
			3.21	0.52836	0.049307	0.014336	0.031086
			3.22	0.51911	0.049101	0.012959	0.03016
			3.23	0.51977	0.050102	0.011	0.03007
			3.24	0.52954	0.051951	0.0094944	0.029931
			3.25	0.52847	0.051836	0.01056	0.030102
			3.26	0.52823	0.051698	0.020867	0.033901
			3.27	0.52988	0.052189	0.022986	0.034
			3.28	0.52673	0.052992	0.022498	0.033715
			3.29	0.52924	0.052154	0.016367	0.030746
			3.3	0.531	0.052768	0.018117	0.031855
			3.31	0.52735	0.054831	0.022986	0.032915
			3.32	0.52479	0.055667	0.023772	0.03296
			3.33	0.52702	0.057327	0.020957	0.033198
			3.34	0.53173	0.059601	0.018037	0.033828
			3.35	0.53317	0.058871	0.019264	0.034309
			3.36	0.53522	0.057258	0.020783	0.035136
			3.37	0.53736	0.055111	0.017008	0.033684
			3.38	0.5385	0.055848	0.012669	0.033517
			3.39	0.5355	0.055412	0.01333	0.033296
			3.4	0.54019	0.05538	0.015984	0.032673
			3.41	0.53693	0.057971	0.016812	0.033652
			3.42	0.53935	0.054544	0.015764	0.033551
			3.43	0.54586	0.052342	0.014125	0.032111
			3.44	0.5522	0.052633	0.013475	0.029489
			3.45	0.55683	0.053921	0.0064002	0.026171
			3.46	0.5578	0.053525	0.0019547	0.026283
			3.47	0.55224	0.052583	0.0022047	0.02603
			3.48	0.54885	0.051346	0.002425	0.027455
			3.49	0.54751	0.051087	0.0048654	0.030231
			3.5	0.54781	0.05136	0.0047008	0.02984
			3.51	0.55044	0.050452	0.0022603	0.02837
			3.52	0.55446	0.05032	0.00086742	0.027759
			3.53	0.55624	0.050507	0.0054805	0.028615
			3.54	0.56548	0.051454	0.0075103	0.028371
			3.55	0.56369	0.051218	0.0079567	0.027937
			3.56	0.55873	0.050535	0.0025758	0.025033
			3.57	0.55352	0.050689	-0.00047187	0.02622
			3.58	0.56028	0.052367	0.0024329	0.025689
			3.59	0.56295	0.052726	-0.0033826	0.023742
			3.6	0.56252	0.052725	-0.0025135	0.024086
			3.61	0.55088	0.053062	-0.0027596	0.022914
			3.62	0.54757	0.053437	-0.0034798	0.022437
			3.63	0.54752	0.051748	-0.0028072	0.022568
			3.64	0.55039	0.053345	0.00012535	0.0228
			3.65	0.5539	0.052991	0.0076591	0.024337
			3.66	0.55255	0.053368	0.0090281	0.025688
			3.67	0.55556	0.05435	0.0028277	0.026574
			3.68	0.5514	0.056745	0.0037583	0.026504
			3.69	0.53951	0.061367	0.0042047	0.026409
			3.7	0.54656	0.059879	0.0036541	0.026423
			3.71	0.5474	0.059525	0.010211	0.026127
			3.72	0.54981	0.059671	0.010941	0.026028
			3.73	0.55595	0.059562	0.014379	0.026097
			3.74	0.56926	0.059746	0.016778	0.026324
			3.75	0.57843	0.060255	0.014312	0.025774
			3.76	0.57525	0.0596	0.012996	0.025561
			3.77	0.57544	0.059438	0.0088873	0.024672
			3.78	0.5755	0.059759	0.00022754	0.02421
			3.79	0.57328	0.059958	-0.00077544	0.023951
			3.8	0.56812	0.059405	-0.0059838	0.021887
			3.81	0.56126	0.061147	-0.011412	0.02121
			3.82	0.56318	0.061652	-0.018603	0.021337
			3.83	0.56275	0.059863	-0.015863	0.021059
			3.84	0.5665	0.060211	-0.015506	0.021046
			3.85	0.56926	0.060535	-0.015506	0.021046
			3.86	0.57167	0.06065	-0.014785	0.021387
			3.87	0.57084	0.060463	-0.013803	0.02135
			3.88	0.56397	0.061146	-0.010037	0.022417
			3.89	0.56119	0.063933	-0.0067754	0.025231
			3.9	0.56238	0.06163	-0.0082933	0.02522
			3.91	0.55884	0.060175	-0.016299	0.024151
			3.92	0.55393	0.059754	-0.015065	0.024596
			3.93	0.55857	0.060266	-0.016936	0.026044
			3.94	0.55759	0.060003	-0.021385	0.028395
			3.95	0.56278	0.060632	-0.018718	0.027912
			3.96	0.5769	0.057392	-0.014164	0.026857
			3.97	0.57323	0.056905	-0.012025	0.026199
			3.98	0.57163	0.056085	-0.020811	0.025584
			3.99	0.57977	0.056975	-0.019815	0.024702
			4	0.57889	0.060453	-0.015547	0.023848
			4.01	0.57224	0.062946	-0.013204	0.023889
			4.02	0.56723	0.065019	-0.010807	0.02423
			4.03	0.57166	0.066123	-0.0094639	0.024693
			4.04	0.57234	0.065883	-0.010744	0.024683
			4.05	0.5752	0.065162	-0.013242	0.024992
			4.06	0.57683	0.065304	-0.016775	0.024641
			4.07	0.57454	0.06468	-0.021144	0.024202
			4.08	0.57454	0.065781	-0.019561	0.024486
			4.09	0.57092	0.067046	-0.017579	0.024647
			4.1	0.56743	0.06745	-0.018819	0.024069
			4.11	0.56037	0.068263	-0.019168	0.023822
			4.12	0.56004	0.067774	-0.024275	0.0225
			4.13	0.56757	0.065547	-0.023115	0.023705
			4.14	0.57289	0.065752	-0.020268	0.0238
			4.15	0.57322	0.065872	-0.020268	0.0238
			4.16	0.57395	0.064986	-0.021285	0.024826
			4.17	0.56375	0.064429	-0.017887	0.024266
			4.18	0.56074	0.065655	-0.017518	0.024157
			4.19	0.55708	0.066428	-0.014922	0.023131
			4.2	0.55665	0.066352	-0.0095393	0.022041
			4.21	0.5522	0.066833	-0.00995	0.021884
			4.22	0.54963	0.067065	-0.0033786	0.021389
			4.23	0.55665	0.068111	-0.0051465	0.02186
			4.24	0.56472	0.067409	-0.0063012	0.022307
			4.25	0.56626	0.067363	-0.008331	0.022612
			4.26	0.56593	0.067044	-0.0085989	0.022927
			4.27	0.55842	0.065898	-0.0051881	0.023162
			4.28	0.5558	0.0657	-0.0044262	0.023015
			4.29	0.5556	0.064684	-0.0050393	0.021737
			4.3	0.55718	0.06529	-0.0013627	0.022196
			4.31	0.55192	0.067259	-0.0014123	0.02242
			4.32	0.54227	0.069459	-0.0045731	0.022556
			4.33	0.53398	0.069454	-0.0067754	0.02321
			4.34	0.5316	0.07053	-0.0091326	0.022623
			4.35	0.53957	0.069232	-0.012462	0.023716
			4.36	0.54713	0.068966	-0.01417	0.02353
			4.37	0.54882	0.069241	-0.010986	0.023946
			4.38	0.55053	0.068708	-0.0078548	0.02413
			4.39	0.55969	0.070071	-0.0078667	0.02259
			4.4	0.56307	0.06967	-0.0072625	0.021471
			4.41	0.55794	0.068859	-0.0029739	0.021747
			4.42	0.55854	0.069332	-0.00013854	0.022447
			4.43	0.55482	0.068974	0.0059329	0.023641
			4.44	0.55345	0.068566	0.0063198	0.023672
			4.45	0.55386	0.068226	0.0098793	0.022654
			4.46	0.55168	0.06784	0.0098595	0.022028
			4.47	0.55078	0.067814	0.010288	0.021964
			4.48	0.54682	0.067761	0.01058	0.022054
			4.49	0.54365	0.068239	0.014572	0.021955
			4.5	0.53526	0.068347	0.016719	0.022168
			4.51	0.53584	0.06851	0.010695	0.02335
			4.52	0.54197	0.069616	0.01057	0.023077
			4.53	0.54597	0.070302	0.010288	0.022536
			4.54	0.5553	0.06916	0.010288	0.022536
			4.55	0.56367	0.067998	0.013598	0.020971
			4.56	0.56676	0.068228	0.014467	0.021955
			4.57	0.56465	0.068048	0.015586	0.021341
			4.58	0.57208	0.065283	0.0094508	0.021589
			4.59	0.57568	0.063989	0.01051	0.020972
			4.6	0.57929	0.065215	0.0098773	0.019734
			4.61	0.57693	0.065159	0.0058575	0.019344
			4.62	0.5725	0.064728	-0.00058	0.019281
			4.63	0.56784	0.0642	-0.0012199	0.019307
			4.64	0.56795	0.06444	0.0012791	0.020225
			4.65	0.56644	0.066605	0.0034974	0.021718
			4.66	0.5594	0.066675	0.008792	0.023445
			4.67	0.5485	0.067284	0.013066	0.023143
			4.68	0.55077	0.067923	0.011258	0.023366
			4.69	0.55603	0.068537	0.011479	0.023558
			4.7	0.5503	0.06929	0.011782	0.023171
			4.71	0.5536	0.068248	0.010371	0.023573
			4.72	0.55864	0.069178	0.0096631	0.023753
			4.73	0.55487	0.068767	0.015425	0.022303
			4.74	0.56113	0.068296	0.016285	0.021029
			4.75	0.55741	0.068333	0.015026	0.020015
			4.76	0.55033	0.069776	0.015348	0.020675
			4.77	0.56378	0.069489	0.01505	0.020877
			4.78	0.56296	0.069449	0.013086	0.021262
			4.79	0.56153	0.068773	0.010413	0.022173
			4.8	0.56067	0.068122	0.0094944	0.021761
			4.81	0.56122	0.068097	0.0099131	0.02086
			4.82	0.55687	0.068624	0.0050063	0.020874
			4.83	0.55622	0.068897	0.0031452	0.021183
			4.84	0.55845	0.069449	0.0027047	0.021107
			4.85	0.55697	0.070966	-0.00091631	0.021394
			4.86	0.56053	0.071053	0.0023515	0.022646
			4.87	0.56362	0.070887	0.0014884	0.022513
			4.88	0.57365	0.070867	0.001167	0.022471
			4.89	0.57415	0.071211	0.0023515	0.022646
			4.9	0.5768	0.071601	0.0038119	0.022381
			4.91	0.57251	0.071028	0.009044	0.021056
			4.92	0.56949	0.070851	0.011717	0.020433
			4.93	0.56326	0.071872	0.0077345	0.022366
			4.94	0.55571	0.073688	0.0067047	0.022696
			4.95	0.55789	0.071735	0.014199	0.020988
			4.96	0.55627	0.071334	0.017725	0.019061
			4.97	0.54708	0.071263	0.017588	0.019139
			4.98	0.54694	0.070738	0.014284	0.020563
			4.99	0.55367	0.069951	0.011344	0.021104
			5	0.56018	0.068575	0.015419	0.022499
			5.01	0.55363	0.068168	0.013895	0.021189
			5.02	0.55389	0.069322	0.010318	0.020359
			5.03	0.55015	0.068887	0.016815	0.021919
			5.04	0.55395	0.069433	0.022365	0.024363
			5.05	0.54947	0.07135	0.021002	0.024708
			5.06	0.54407	0.072123	0.016258	0.023518
			5.07	0.54532	0.071963	0.01624	0.024229
			5.08	0.54859	0.072356	0.016776	0.02425
			5.09	0.54779	0.073419	0.021169	0.024456
			5.1	0.54	0.074343	0.02603	0.024178
			5.11	0.53905	0.073291	0.031022	0.025673
			5.12	0.5373	0.074172	0.037635	0.027023
			5.13	0.54019	0.07304	0.043808	0.027299
			5.14	0.54287	0.072573	0.040848	0.025539
			5.15	0.55021	0.070411	0.040419	0.025622
			5.16	0.5599	0.069773	0.040068	0.02569
			5.17	0.56379	0.07016	0.042342	0.025079
			5.18	0.56942	0.071108	0.042431	0.025077
			5.19	0.57288	0.072148	0.042752	0.025136
			5.2	0.57299	0.072796	0.04455	0.025409
			5.21	0.57805	0.073317	0.046602	0.025684
			5.22	0.58061	0.073424	0.04878	0.026145
			5.23	0.58307	0.073592	0.048526	0.026151
			5.24	0.58343	0.073514	0.047129	0.026809
			5.25	0.59058	0.073205	0.051969	0.027709
			5.26	0.59762	0.073626	0.052397	0.026989
			5.27	0.60143	0.075211	0.047542	0.027164
			5.28	0.60292	0.076495	0.048157	0.027406
			5.29	0.60929	0.076571	0.05478	0.027558
			5.3	0.61606	0.076223	0.055522	0.027511
			5.31	0.61538	0.076822	0.057385	0.02761
			5.32	0.61665	0.076905	0.054266	0.027775
			5.33	0.62134	0.076204	0.053213	0.027801
			5.34	0.62347	0.075227	0.052415	0.027926
			5.35	0.63006	0.073005	0.046941	0.02747
			5.36	0.62951	0.072384	0.043602	0.026991
			5.37	0.62925	0.07098	0.044953	0.026989
			5.38	0.63732	0.066502	0.046399	0.026641
			5.39	0.63923	0.067287	0.046399	0.026641
			5.4	0.64255	0.068076	0.044482	0.026537
			5.41	0.64381	0.068035	0.042971	0.026541
			5.42	0.64425	0.06796	0.038812	0.026806
			5.43	0.65208	0.065765	0.031754	0.025085
			5.44	0.65329	0.063211	0.026558	0.023966
			5.45	0.65486	0.061173	0.021415	0.023185
			5.46	0.65664	0.058225	0.02185	0.022978
			5.47	0.66289	0.056109	0.019939	0.022806
			5.48	0.66313	0.054065	0.025832	0.024248
			5.49	0.66765	0.049703	0.03132	0.025322
			5.5	0.66866	0.050437	0.03132	0.025322
			5.51	0.66867	0.049533	0.034308	0.025801
			5.52	0.68032	0.046771	0.034534	0.026265
			5.53	0.69599	0.04361	0.025975	0.02627
			5.54	0.71174	0.041508	0.023895	0.026047
			5.55	0.72507	0.040128	0.022836	0.025255
			5.56	0.72587	0.037676	0.021796	0.025471
			5.57	0.73134	0.033226	0.021034	0.025666
			5.58	0.7412	0.030882	0.019481	0.026149
			5.59	0.74766	0.031235	0.017748	0.025657
			5.6	0.75106	0.031914	0.0098912	0.023788
			5.61	0.75577	0.031396	0.0094031	0.023677
			5.62	0.763	0.030881	0.002915	0.022626
			5.63	0.76955	0.030073	0.0028138	0.022778
			5.64	0.78021	0.029456	0.004546	0.023926
			5.65	0.78566	0.029094	0.0059567	0.024745
			5.66	0.78961	0.028258	0.016195	0.02651
			5.67	0.78986	0.030839	0.011415	0.026223
			5.68	0.78717	0.031077	0.010816	0.027918
			5.69	0.79359	0.03154	0.014328	0.028001
			5.7	0.79491	0.029946	0.015316	0.027141
			5.71	0.7957	0.028312	0.018292	0.028603
			5.72	0.80334	0.025816	0.020197	0.030158
			5.73	0.81612	0.027638	0.020514	0.029679
			5.74	0.81901	0.027001	0.01624	0.027046
			5.75	0.82536	0.024003	0.01624	0.027046
			5.76	0.82801	0.022913	0.015383	0.027019
			5.77	0.83294	0.021567	0.016431	0.027189
			5.78	0.83388	0.020186	0.020514	0.029159
			5.79	0.83008	0.022233	0.017461	0.026736
			5.8	0.83383	0.022437	0.01508	0.027034
			5.81	0.83262	0.023674	0.01355	0.027297
			5.82	0.82685	0.02596	0.011479	0.027404
			5.83	0.82476	0.027467	0.010258	0.027541
			5.84	0.82393	0.026205	0.012711	0.029692
			5.85	0.82601	0.024899	0.016161	0.030087
			5.86	0.82492	0.024837	0.013469	0.027982
			5.87	0.82554	0.024696	0.0091531	0.027644
			5.88	0.83534	0.022356	0.0075103	0.027791
			5.89	0.83158	0.021629	0.0067504	0.028114
			5.9	0.82528	0.024391	0.014865	0.0328
			5.91	0.83067	0.024462	0.016282	0.034462
			5.92	0.83101	0.024644	0.019449	0.033085
			5.93	0.8311	0.024648	0.0193	0.03287
			5.94	0.83273	0.023326	0.018943	0.032934
			5.95	0.83305	0.023627	0.021056	0.032102
			5.96	0.83567	0.024024	0.019812	0.030087
			5.97	0.83344	0.026187	0.018925	0.029491
			5.98	0.83278	0.026062	0.015925	0.02807
			5.99	0.83381	0.025077	0.011984	0.027113
			6	0.83479	0.023184	0.016145	0.030822
			6.01	0.82971	0.024894	0.010059	0.029818
			6.02	0.82942	0.025683	0.0087325	0.030076
			6.03	0.82578	0.027873	0.010776	0.030928
			6.04	0.8231	0.029375	0.0044607	0.031877
			6.05	0.82277	0.029111	0.0035797	0.030645
			6.06	0.82497	0.028148	-0.0039381	0.028036
			6.07	0.82332	0.03021	-0.0054957	0.026546
			6.08	0.8233	0.029202	-0.011341	0.025692
			6.09	0.8255	0.028483	-0.011734	0.024824
			6.1	0.82549	0.028477	-0.0067754	0.026647
			6.11	0.82863	0.028136	-0.0051266	0.026696
			6.12	0.82688	0.029831	-0.0037556	0.024663
			6.13	0.82447	0.030331	-0.0033508	0.023209
			6.14	0.82298	0.030244	0.0031293	0.023384
			6.15	0.8254	0.030158	0.0027484	0.022595
			6.16	0.82831	0.028618	0.0079865	0.02277
			6.17	0.82744	0.030063	0.0005698	0.020584
			6.18	0.817	0.034398	-0.0020135	0.020072
			6.19	0.82519	0.030754	0.0026442	0.02199
			6.2	0.83009	0.028774	0.0073674	0.025725
			6.21	0.83095	0.02814	0.0055638	0.025521
			6.22	0.82511	0.029764	0.0050936	0.025022
			6.23	0.82242	0.030627	0.016394	0.028945
			6.24	0.82046	0.032601	0.017891	0.029225
			6.25	0.82064	0.032555	0.020123	0.029103
			6.26	0.82143	0.032577	0.019415	0.029504
			6.27	0.8245	0.030847	0.01885	0.029687
			6.28	0.82442	0.03054	0.015867	0.030566
			6.29	0.82704	0.030089	0.016623	0.030803
			6.3	0.83262	0.028355	0.017957	0.030186
			6.31	0.82755	0.030721	0.027254	0.029575
			6.32	0.82395	0.031051	0.029879	0.030775
			6.33	0.82397	0.03123	0.028939	0.031321
			6.34	0.81983	0.03259	0.024301	0.029736
			6.35	0.80753	0.040348	0.021312	0.027357
			6.36	0.81563	0.037226	0.022082	0.027631
			6.37	0.81769	0.035364	0.031474	0.031394
			6.38	0.82102	0.034707	0.030131	0.031829
			6.39	0.82117	0.034649	0.028963	0.032261
			6.4	0.82588	0.0331	0.028246	0.03247
			6.41	0.83091	0.029067	0.028145	0.032469
			6.42	0.82708	0.030279	0.024169	0.031113
			6.43	0.82831	0.029912	0.020258	0.031122
			6.44	0.82536	0.030941	0.027352	0.03281
			6.45	0.82302	0.031929	0.027352	0.03281
			6.46	0.8199	0.032545	0.025281	0.032436
			6.47	0.81488	0.035219	0.023129	0.028693
			6.48	0.81585	0.03626	0.020051	0.027639
			6.49	0.81879	0.035146	0.019631	0.028277
			6.5	0.82408	0.031988	0.024122	0.030891
			6.51	0.82966	0.029842	0.020706	0.030839
			6.52	0.83001	0.029225	0.013042	0.030274
			6.53	0.82787	0.02994	0.0073634	0.028055
			6.54	0.82628	0.030594	0.0030748	0.027845
			6.55	0.82157	0.031947	0.0095004	0.029938
			6.56	0.81841	0.034209	0.0080698	0.030186
			6.57	0.8171	0.035005	0.0079746	0.030466
			6.58	0.81717	0.035173	0.011336	0.029984
			6.59	0.81452	0.036925	0.011746	0.030067
			6.6	0.81801	0.03598	0.011875	0.030364
			6.61	0.82127	0.033732	0.012768	0.030261
			6.62	0.8277	0.0322	0.011884	0.029138
			6.63	0.83182	0.029209	0.022191	0.030736
			6.64	0.82848	0.031248	0.024465	0.030272
			6.65	0.8222	0.034219	0.021564	0.030551
			6.66	0.82056	0.035529	0.02034	0.030856
			6.67	0.81829	0.03693	0.01802	0.029958
			6.68	0.822	0.034998	0.023711	0.03216
			6.69	0.83067	0.03	0.022208	0.029046
			6.7	0.83307	0.027767	0.02874	0.033382
			6.71	0.83273	0.027361	0.031669	0.034378
			6.72	0.83665	0.025929	0.037939	0.036576
			6.73	0.84206	0.022772	0.038419	0.0368
			6.74	0.83734	0.022705	0.040447	0.037286
			6.75	0.83468	0.023498	0.046381	0.035992
			6.76	0.83403	0.024065	0.045288	0.035455
			6.77	0.83555	0.023175	0.044415	0.035369
			6.78	0.83132	0.023483	0.044415	0.035369
			6.79	0.82408	0.026932	0.041981	0.035322
			6.8	0.82606	0.027293	0.036591	0.033556
			6.81	0.83406	0.023616	0.029963	0.031239
			6.82	0.8367	0.024148	0.022341	0.028729
			6.83	0.83702	0.025279	0.020135	0.02847
			6.84	0.83682	0.024796	0.014717	0.02828
			6.85	0.83485	0.028082	0.020415	0.028386
			6.86	0.83156	0.029405	0.024574	0.03045
			6.87	0.82543	0.030119	0.019996	0.030742
			6.88	0.82622	0.029268	0.018734	0.031037
			6.89	0.82393	0.029748	0.016979	0.030727
			6.9	0.8237	0.028832	0.0087047	0.029365
			6.91	0.83251	0.026302	0.0078119	0.029901
			6.92	0.83386	0.025927	0.0091571	0.029992
			6.93	0.83624	0.02574	0.011574	0.032666
			6.94	0.83972	0.024772	0.0090877	0.033183
			6.95	0.83861	0.024549	0.0090559	0.032711
			6.96	0.83397	0.024078	0.0080261	0.032616
			6.97	0.83171	0.025952	0.010711	0.032707
			6.98	0.83072	0.025126	0.010431	0.034312
			6.99	0.8274	0.024893	0.0051035	0.029795
			7	0.8262	0.0259	0.012115	0.031483
			7.01	0.82393	0.027641	0.0087523	0.029308
			7.02	0.83512	0.022253	0.0050202	0.028645
			7.03	0.83474	0.021905	0.0017305	0.029085
			7.04	0.83588	0.021496	-0.0054748	0.026533
			7.05	0.84036	0.021781	0.00052218	0.026307
			7.06	0.84012	0.022102	0.0075103	0.029694
			7.07	0.83919	0.022255	0.0087871	0.030667
			7.08	0.84106	0.022043	0.011082	0.033103
			7.09	0.83879	0.021731	0.013439	0.033341
			7.1	0.83855	0.021005	0.010449	0.033386
			7.11	0.83904	0.020643	0.012258	0.032421
			7.12	0.8346	0.021031	0.01224	0.034733
			7.13	0.83388	0.021696	0.011169	0.034548
			7.14	0.83425	0.022292	0.0093654	0.033131
			7.15	0.835	0.021799	0.012074	0.03612
			7.16	0.83342	0.024151	0.0058029	0.032328
			7.17	0.83609	0.022364	0.0048496	0.03166
			7.18	0.83374	0.02151	0.0068019	0.034478
			7.19	0.83102	0.023686	0.0073972	0.03371
			7.2	0.82952	0.024662	0.0044746	0.032417
			7.21	0.83602	0.022306	0.0039627	0.032574
			7.22	0.83426	0.020274	0.0057781	0.032489
			7.23	0.82651	0.022265	0.0087008	0.032565
			7.24	0.83147	0.022037	0.0069746	0.032506
			7.25	0.83536	0.021821	0.0048019	0.03281
			7.26	0.83561	0.022161	0.0081769	0.032993
			7.27	0.83195	0.025132	0.011138	0.031324
			7.28	0.82586	0.027779	0.0098912	0.030981
			7.29	0.82446	0.027559	0.010427	0.029406
			7.3	0.82674	0.027539	0.010853	0.030786
			7.31	0.82864	0.027834	0.016893	0.031905
			7.32	0.82525	0.028344	0.017425	0.032114
			7.33	0.82395	0.028702	0.013838	0.030505
			7.34	0.82446	0.026699	0.012915	0.029267
			7.35	0.82589	0.025619	0.0091918	0.026868
			7.36	0.82917	0.025691	0.016439	0.029732
			7.37	0.8306	0.025417	0.019891	0.03181
			7.38	0.8313	0.025151	0.025409	0.031376
			7.39	0.83266	0.025063	0.02326	0.028949
			7.4	0.83258	0.024967	0.02179	0.027759
			7.41	0.82893	0.025225	0.016923	0.027752
			7.42	0.82247	0.030491	0.0047146	0.025315
			7.43	0.82311	0.03163	0.003542	0.026149
			7.44	0.82562	0.028661	0.0028396	0.026189
			7.45	0.83096	0.025919	0.0034646	0.026925
			7.46	0.83216	0.025287	0.0034904	0.027004
			7.47	0.83061	0.025042	0.0015886	0.025922
			7.48	0.82793	0.024646	-5.7186e-05	0.025981
			7.49	0.82932	0.025321	-3.6146e-06	0.027162
			7.5	0.83171	0.025892	-0.0016167	0.027747
			7.51	0.83153	0.026717	-0.00051552	0.027831
			7.52	0.82738	0.02714	-0.0013846	0.025665
			7.53	0.82243	0.029275	0.0026214	0.028661
			7.54	0.82519	0.028016	-0.00037861	0.029103
			7.55	0.83035	0.026502	-0.0017536	0.028941
			7.56	0.83182	0.025546	-0.0074917	0.028183
			7.57	0.83279	0.023509	-0.0086822	0.029204
			7.58	0.83253	0.023573	-0.0081346	0.028896
			7.59	0.8332	0.023897	-0.0092179	0.028947
			7.6	0.83502	0.0238	-0.012045	0.029285
			7.61	0.83461	0.023873	-0.014849	0.029351
			7.62	0.83515	0.023895	-0.014033	0.029812
			7.63	0.83519	0.02322	-0.016021	0.028523
			7.64	0.8385	0.021849	-0.019672	0.027623
			7.65	0.83894	0.022047	-0.014595	0.02911
			7.66	0.84077	0.02226	-0.012839	0.02885
			7.67	0.83771	0.023729	-0.011934	0.028773
			7.68	0.83457	0.024044	-0.011934	0.028773
			7.69	0.83272	0.024167	-0.0095711	0.029084
			7.7	0.8275	0.026062	-0.0024104	0.031321
			7.71	0.82529	0.026802	-0.00073774	0.032097
			7.72	0.82565	0.026719	0.0066849	0.035478
			7.73	0.82706	0.027057	0.0096432	0.035221
			7.74	0.82262	0.029478	0.011875	0.035
			7.75	0.82329	0.030233	0.0065629	0.032751
			7.76	0.82512	0.027492	0.0067027	0.032363
			7.77	0.82803	0.027099	0.011286	0.031818
			7.78	0.83203	0.025074	0.01401	0.031657
			7.79	0.83494	0.024929	0.01395	0.03273
			7.8	0.83518	0.025068	0.014393	0.034893
			7.81	0.83296	0.025717	0.01359	0.034607
			7.82	0.82879	0.027405	0.012959	0.034335
			7.83	0.82348	0.030366	0.0088377	0.035274
			7.84	0.82824	0.027301	0.0012722	0.036233
			7.85	0.82736	0.027312	0.00204	0.036117
			7.86	0.82583	0.027097	0.0015301	0.031958
			7.87	0.82454	0.026995	-2.6226e-06	0.031573
			7.88	0.826	0.026787	0.001548	0.03222
			7.89	0.82278	0.026472	-0.0026485	0.027494
			7.9	0.82517	0.025422	0.003542	0.029269
			7.91	0.82612	0.025691	0.0028873	0.028664
			7.92	0.82643	0.025786	0.0035956	0.028244
			7.93	0.82643	0.025786	0.003542	0.028869
			7.94	0.82633	0.025812	0.0044825	0.029559
			7.95	0.82731	0.026077	0.0083039	0.032493
			7.96	0.82646	0.026102	0.0073426	0.032191
			7.97	0.82604	0.026043	-0.0031266	0.031461
			7.98	0.82871	0.02494	-0.0080463	0.031461
			7.99	0.82992	0.024498	-0.0067754	0.030164
			8	0.83134	0.0243	-0.0071385	0.030581

## Sheet: Fig1h
Sucrose Cue	Neutral Cue	Remifentanil Cue		Traces	Sucrose trial		Neutral trial		Remifentanil trial
0.38519	0	0.0837325		Time (s)	Mean P(in well)	SEM	Mean P(in well)	SEM	Mean P(in well)	SEM
0.2479	0.008	0.1553		-2	0.012496	0.0086896	-0.0084441	0.0076214	-0.010393	0.011437
0.26904	0	0.0913333		-1.99	0.012496	0.0086896	-0.0084441	0.0076214	-0.0067327	0.00817
0.29931	0.0121	0.11117		-1.98	0.012496	0.0086896	-0.0084441	0.0076214	-0.0032505	0.0055395
0.43124	0.2616	0.176105		-1.97	0.012496	0.0086896	-0.0084441	0.0076214	-0.0032505	0.0055395
0.28784	0	0.076325		-1.96	0.016205	0.0090628	-0.0084441	0.0076214	-0.0032505	0.0055395
0.32789	0.10332	0.15729		-1.95	0.01799	0.0097537	-0.0084441	0.0076214	-0.0032505	0.0055395
0.83083	0	0.3066		-1.94	0.01799	0.0097537	-0.0084441	0.0076214	-0.0032505	0.0055395
0.95506	0.5723	-0.308257		-1.93	0.01799	0.0097537	-0.0084441	0.0076214	-0.0032505	0.0055395
0.80755	-0.21868	-0.286808		-1.92	0.01799	0.0097537	-0.0084441	0.0076214	-0.0022327	0.0056772
0.47891	-0.42983	-0.107258		-1.91	0.01799	0.0097537	-0.0084441	0.0076214	0.0038923	0.0092346
0.93424	0.5272	0.0046		-1.9	0.01799	0.0097537	-0.0084441	0.0076214	0.0038923	0.0092346
1.0108	0.30411	0.0102717		-1.89	0.01799	0.0097537	-0.0032854	0.00902	0.0038923	0.0092346
0.84476	0	-0.208422		-1.88	0.01799	0.0097537	-0.00050764	0.010767	0.0038923	0.0092346
0.36606	0.19961	0.148389		-1.87	0.01799	0.0097537	-0.00050764	0.010767	0.0038923	0.0092346
0.1663	-0.2539	-0.026626		-1.86	0.026673	0.012104	-0.00050764	0.010767	0.0038923	0.0092346
2.0909	0.77298	0.80029		-1.85	0.026919	0.012253	-0.00050764	0.010767	0.0038923	0.0092346
1.3014	0.038875	0.420457		-1.84	0.022651	0.010971	-0.0056664	0.0080003	0.0038923	0.0092346
2.4192	0.7546	-0.246145		-1.83	0.019776	0.010993	-0.0084441	0.0076214	0.0038923	0.0092346
1.9917	0.3528	0.239593		-1.82	0.019776	0.010993	-0.0084441	0.0076214	0.0038923	0.0092346
2.0411	0.72261	0.356163		-1.81	0.019776	0.010993	-0.0084441	0.0076214	0.0038923	0.0092346
1.9467	0.554	0.08065		-1.8	0.019776	0.010993	-0.0084441	0.0076214	0.0038923	0.0092346
2.5474	0.828	0.805687		-1.79	0.018155	0.010451	-0.0084441	0.0076214	0.0038923	0.0092346
2.5789	0.79096	0.716262		-1.78	0.015903	0.01009	-0.0084441	0.0076214	0.0028745	0.0084418
1.2997	0.91274	0.238987		-1.77	0.019776	0.010993	-0.0084441	0.0076214	-0.0032505	0.0055395
2.2918	0.2347	1.62455		-1.76	0.019776	0.010993	-0.0084441	0.0076214	-0.0032505	0.0055395
1.9616	0.10884	0.540955		-1.75	0.019776	0.010993	-0.0084441	0.0076214	-0.0032505	0.0055395
2.8622	0.011	0.04		-1.74	0.019776	0.010993	-0.0084441	0.0076214	-0.0032505	0.0055395
2.0046	0.068	0.420372		-1.73	0.019776	0.010993	-0.0084441	0.0076214	-0.0032505	0.0055395
2.3306	0.19323	0.394242		-1.72	0.019776	0.010993	-0.0084441	0.0076214	-0.0032505	0.0055395
1.4125	0.0971	0.143333		-1.71	0.019776	0.010993	-0.0084441	0.0076214	-0.0032505	0.0055395
1.7409	0.05285	0.317852		-1.7	0.019776	0.010993	-0.0084441	0.0076214	-0.0032505	0.0055395
0.7389	0.30373	0.128508		-1.69	0.019776	0.010993	-0.0084441	0.0076214	-0.0032505	0.0055395
2.6576	1.6176	1.00031		-1.68	0.019776	0.010993	-0.0084441	0.0076214	-0.0032505	0.0055395
1.9736	0.052	0.25434		-1.67	0.019776	0.010993	-0.0084441	0.0076214	-0.0032505	0.0055395
2.2578	0.30117	1.35994		-1.66	0.019776	0.010993	-0.0084441	0.0076214	-0.0032505	0.0055395
2.7791	0.69544	0.382397		-1.65	0.019776	0.010993	-0.0084441	0.0076214	-0.0032505	0.0055395
2.6093	0.38113	0.316385		-1.64	0.018155	0.010451	-0.0084441	0.0076214	-0.0032505	0.0055395
2.177	0.37469	0.0208767		-1.63	0.014282	0.010136	-0.0084441	0.0076214	-0.0032505	0.0055395
2.1208	0.43976	0		-1.62	0.010063	0.0069767	-0.0084441	0.0076214	-0.0032505	0.0055395
3.0352	0	0.364378		-1.61	0.0053531	0.0055109	-0.0084441	0.0076214	-0.0032505	0.0055395
3.001	0.6279	0.310137		-1.6	0.0053531	0.0055109	-0.0084441	0.0076214	-0.0032505	0.0055395
3.1545	0.39042	0.0646657		-1.59	0.0060495	0.0055029	-0.0084441	0.0076214	-0.0032505	0.0055395
2.6139	0.17942	0.041721		-1.58	0.012496	0.0086896	-0.0084441	0.0076214	-0.0032505	0.0055395
2.5078	0.3838	0.302411		-1.57	0.016715	0.0092302	-0.0084441	0.0076214	-0.0032505	0.0055395
2.0236	0.31983	0.207391		-1.56	0.021424	0.01175	-0.0084441	0.0076214	-0.0032505	0.0055395
2.5339	0.71842	0.202584		-1.55	0.017716	0.010961	-0.0084441	0.0076214	-0.0032505	0.0055395
1.4679	0.12608	0.0295581		-1.54	0.01593	0.011015	-0.0084441	0.0076214	-0.0032505	0.0055395
2.478	0.060845	0.09218		-1.53	0.01593	0.011015	-0.0084441	0.0076214	-0.0032505	0.0055395
1.5066	0.0175	0		-1.52	0.01593	0.011015	-0.0084441	0.0076214	-0.0032505	0.0055395
				-1.51	0.01593	0.011015	-0.0084441	0.0076214	-0.0032505	0.0055395
				-1.5	0.01593	0.011015	-0.0084441	0.0076214	-0.0032505	0.0055395
				-1.49	0.01593	0.011015	-0.0084441	0.0076214	-0.0032505	0.0055395
				-1.48	0.01593	0.011015	-0.0084441	0.0076214	-0.0032505	0.0055395
				-1.47	0.01593	0.011015	-0.0084441	0.0076214	-0.0032505	0.0055395
				-1.46	0.01593	0.011015	-0.0084441	0.0076214	-0.0032505	0.0055395
				-1.45	0.01593	0.011015	-0.0084441	0.0076214	0.0011602	0.0044518
				-1.44	0.01593	0.011015	-0.0084441	0.0076214	0.0038923	0.0057098
				-1.43	0.01593	0.011015	-0.0084441	0.0076214	0.0038923	0.0057098
				-1.42	0.01593	0.011015	-0.0084441	0.0076214	0.0049102	0.005747
				-1.41	0.01593	0.011015	-0.0084441	0.0076214	0.011035	0.0089076
				-1.4	0.01593	0.011015	-0.0084441	0.0076214	0.011035	0.0089076
				-1.39	0.01593	0.011015	-0.0084441	0.0076214	0.011035	0.0089076
				-1.38	0.01593	0.011015	-0.0084441	0.0076214	0.011035	0.0089076
				-1.37	0.01593	0.011015	-0.0084441	0.0076214	0.011035	0.0089076
				-1.36	0.01593	0.011015	-0.0084441	0.0076214	0.013999	0.010336
				-1.35	0.01593	0.011015	-0.0084441	0.0076214	0.018178	0.013246
				-1.34	0.011711	0.0082672	-0.0084441	0.0076214	0.013767	0.010201
				-1.33	0.0070014	0.007158	-0.0083648	0.0075426	0.0064459	0.0061313
				-1.32	0.0070014	0.007158	-0.00050764	0.00098476	0.0038923	0.0057098
				-1.31	0.0070014	0.007158	-0.00050764	0.00098476	0.0038923	0.0057098
				-1.3	0.0070014	0.007158	-0.00050764	0.00098476	0.0038923	0.0057098
				-1.29	0.0070014	0.007158	-0.00050764	0.00098476	0.0038923	0.0057098
				-1.28	0.0070014	0.007158	-0.00050764	0.00098476	0.0038923	0.0057098
				-1.27	0.0070014	0.007158	-0.00050764	0.00098476	0.0038923	0.0057098
				-1.26	0.0070014	0.007158	-0.00050764	0.00098476	0.0038923	0.0057098
				-1.25	0.0070014	0.007158	-0.00050764	0.00098476	0.0038923	0.0057098
				-1.24	0.0070014	0.007158	-0.00050764	0.00098476	0.0038923	0.0057098
				-1.23	0.0070014	0.007158	0.0043932	0.0053492	0.0038923	0.0057098
				-1.22	0.01071	0.0078101	0.0074289	0.0083564	0.0038923	0.0057098
				-1.21	0.012496	0.0086896	0.0074289	0.0083564	0.0038923	0.0057098
				-1.2	0.012496	0.0086896	0.0074289	0.0083564	0.0038923	0.0057098
				-1.19	0.012496	0.0086896	0.0074289	0.0083564	0.0038923	0.0057098
				-1.18	0.012496	0.0086896	0.0074289	0.0083564	0.0038923	0.0057098
				-1.17	0.012496	0.0086896	0.0074289	0.0083564	0.0038923	0.0057098
				-1.16	0.012496	0.0086896	0.0025281	0.0035258	0.0038923	0.0057098
				-1.15	0.012496	0.0086896	-0.00050764	0.00098476	0.0038923	0.0057098
				-1.14	0.011799	0.008162	-0.00050764	0.00098476	-0.0026434	0.0051847
				-1.13	0.0053531	0.0055109	-0.00050764	0.00098476	-0.0032505	0.0055395
				-1.12	0.0043915	0.0045506	-0.00050764	0.00098476	-0.0032505	0.0055395
				-1.11	-0.00014144	0.00024773	-0.00050764	0.00098476	-0.0032505	0.0055395
				-1.1	-0.00014144	0.00024773	-0.00050764	0.00098476	-0.0032505	0.0055395
				-1.09	-0.00014144	0.00024773	-0.000587	0.00095777	-0.0032505	0.0055395
				-1.08	-0.00014144	0.00024773	-0.0042576	0.0035011	-0.0032505	0.0055395
				-1.07	-0.00014144	0.00024773	0.0074289	0.0083564	-0.0032505	0.0055395
				-1.06	-0.00014144	0.00024773	0.0074289	0.0083564	-0.0032505	0.0055395
				-1.05	-0.00014144	0.00024773	0.0074289	0.0083564	-0.0032505	0.0055395
				-1.04	-0.00014144	0.00024773	0.0074289	0.0083564	-0.0032505	0.0055395
				-1.03	-0.00014144	0.00024773	0.0074289	0.0083564	-0.0032505	0.0055395
				-1.02	-0.00014144	0.00024773	0.0074289	0.0083564	-0.0032505	0.0055395
				-1.01	-0.00014144	0.00024773	0.0074289	0.0083564	-0.0032505	0.0055395
				-1	-0.00014144	0.00024773	0.0074289	0.0083564	-0.0032505	0.0055395
				-0.99	-0.00014144	0.00024773	0.0074289	0.0083564	-0.0032505	0.0055395
				-0.98	-0.00014144	0.00024773	0.00729	0.0082184	-0.0032505	0.0055395
				-0.97	-0.00014144	0.00024773	-0.00050764	0.00098476	-0.0032505	0.0055395
				-0.96	-0.00014144	0.00024773	-0.00050764	0.00098476	-0.0032505	0.0055395
				-0.95	-0.00014144	0.00024773	-0.00050764	0.00098476	-0.0032505	0.0055395
				-0.94	-0.00014144	0.00024773	-0.00050764	0.00098476	-0.0032505	0.0055395
				-0.93	-0.00014144	0.00024773	-0.00050764	0.00098476	-0.0032505	0.0055395
				-0.92	-0.00014144	0.00024773	-0.00050764	0.00098476	-0.0032505	0.0055395
				-0.91	-0.00014144	0.00024773	-0.00050764	0.00098476	-0.0032505	0.0055395
				-0.9	-0.00014144	0.00024773	-0.00050764	0.00098476	-0.0032505	0.0055395
				-0.89	-0.00014144	0.00024773	-0.00050764	0.00098476	-0.0032505	0.0055395
				-0.88	-0.00014144	0.00024773	-0.00050764	0.00098476	-0.0032505	0.0055395
				-0.87	-0.00014144	0.00024773	-0.00050764	0.00098476	-0.0032505	0.0055395
				-0.86	-0.00014144	0.00024773	-0.00050764	0.00098476	-0.0032505	0.0055395
				-0.85	-0.00014144	0.00024773	-0.00050764	0.00098476	-0.0032505	0.0055395
				-0.84	-0.00014144	0.00024773	-0.0045553	0.0037892	-0.0032505	0.0055395
				-0.83	-0.00014144	0.00024773	-0.0084441	0.0076214	-0.0032505	0.0055395
				-0.82	-0.00014144	0.00024773	-0.0084441	0.0076214	-0.0032505	0.0055395
				-0.81	-0.00014144	0.00024773	-0.0084441	0.0076214	-0.0032505	0.0055395
				-0.8	-0.00014144	0.00024773	-0.0084441	0.0076214	-0.0032505	0.0055395
				-0.79	-0.00014144	0.00024773	-0.0084441	0.0076214	-0.0032505	0.0055395
				-0.78	-0.00014144	0.00024773	-0.0084441	0.0076214	-0.0032505	0.0055395
				-0.77	-0.00014144	0.00024773	-0.0084441	0.0076214	-0.0032505	0.0055395
				-0.76	-0.00014144	0.00024773	-0.0084441	0.0076214	-0.0032505	0.0055395
				-0.75	-0.00014144	0.00024773	-0.0043965	0.0036354	-0.0032505	0.0055395
				-0.74	-0.00014144	0.00024773	-0.00050764	0.00098476	-0.0032505	0.0055395
				-0.73	-0.00014144	0.00024773	-0.00050764	0.00098476	-0.0032505	0.0055395
				-0.72	-0.00014144	0.00024773	-0.00050764	0.00098476	-0.0032505	0.0055395
				-0.71	-0.00014144	0.00024773	0.0046511	0.0042361	-0.0032505	0.0055395
				-0.7	-0.00014144	0.00024773	0.0074289	0.0070093	-0.0032505	0.0055395
				-0.69	-0.00014144	0.00024773	0.0074289	0.0070093	-0.0032505	0.0055395
				-0.68	-0.00014144	0.00024773	0.0074289	0.0070093	-0.0032505	0.0055395
				-0.67	-0.00014144	0.00024773	0.0074289	0.0070093	-0.0032505	0.0055395
				-0.66	-0.00014144	0.00024773	0.0022701	0.0018698	-0.0032505	0.0055395
				-0.65	-0.00014144	0.00024773	-0.00050764	0.00098476	-0.0032505	0.0055395
				-0.64	-0.00014144	0.00024773	-0.00050764	0.00098476	-0.0032505	0.0055395
				-0.63	-0.00014144	0.00024773	-0.00050764	0.00098476	-0.0032505	0.0055395
				-0.62	-0.00014144	0.00024773	-0.00050764	0.00098476	-0.0032505	0.0055395
				-0.61	-0.00014144	0.00024773	-0.00050764	0.00098476	-0.0032505	0.0055395
				-0.6	-0.00014144	0.00024773	0.0043932	0.0053492	-0.0032505	0.0055395
				-0.59	-0.00014144	0.00024773	0.0086193	0.0082201	-0.0032505	0.0055395
				-0.58	-0.00014144	0.00024773	0.015365	0.010407	-0.0032505	0.0055395
				-0.57	-0.00014144	0.00024773	0.015365	0.010407	-0.0032505	0.0055395
				-0.56	-0.00014144	0.00024773	0.015365	0.010407	-0.0032505	0.0055395
				-0.55	-0.00014144	0.00024773	0.015365	0.010407	-0.0032505	0.0055395
				-0.54	-0.00014144	0.00024773	0.015365	0.010407	-0.0032505	0.0055395
				-0.53	-0.00014144	0.00024773	0.015365	0.010407	-0.0032505	0.0055395
				-0.52	-0.00014144	0.00024773	0.010207	0.0083045	-0.0032505	0.0055395
				-0.51	-0.00014144	0.00024773	0.0074289	0.0083564	-0.0032505	0.0055395
				-0.5	-0.00014144	0.00024773	0.0074289	0.0083564	-0.0032505	0.0055395
				-0.49	-0.00014144	0.00024773	0.0074289	0.0083564	-0.00028624	0.0043697
				-0.48	-0.00014144	0.00024773	0.0074289	0.0083564	0.0038923	0.0057098
				-0.47	-0.00014144	0.00024773	0.0074289	0.0083564	0.0038923	0.0057098
				-0.46	-0.00014144	0.00024773	0.0074289	0.0083564	0.0038923	0.0057098
				-0.45	-0.00014144	0.00024773	0.0074289	0.0083564	0.0038923	0.0057098
				-0.44	-0.00014144	0.00024773	0.0074289	0.0083564	0.003428	0.0054818
				-0.43	-0.00014144	0.00024773	0.0074289	0.0083564	-0.0032505	0.0064065
				-0.42	-0.00014144	0.00024773	0.0074289	0.0083564	-0.0032505	0.0064065
				-0.41	-0.00014144	0.00024773	0.0064963	0.0074302	0.0011245	0.005942
				-0.4	-0.00014144	0.00024773	-0.00050764	0.00098476	0.0038923	0.0071728
				-0.39	-0.00014144	0.00024773	-0.00050764	0.00098476	0.0038923	0.0071728
				-0.38	-0.00014144	0.00024773	-0.00050764	0.00098476	0.0038923	0.0071728
				-0.37	-0.00014144	0.00024773	-0.000587	0.00095777	0.0038923	0.0071728
				-0.36	-0.00014144	0.00024773	-0.0084441	0.0076214	0.0038923	0.0071728
				-0.35	-0.00014144	0.00024773	-0.0084441	0.0076214	0.0038923	0.0071728
				-0.34	-0.00014144	0.00024773	-0.0084441	0.0076214	0.0038923	0.0071728
				-0.33	-0.00014144	0.00024773	-0.0084441	0.0076214	0.0038923	0.0071728
				-0.32	-0.00014144	0.00024773	-0.0084441	0.0076214	0.0038923	0.0071728
				-0.31	-0.00014144	0.00024773	-0.0084441	0.0076214	0.0038923	0.0071728
				-0.3	-0.00014144	0.00024773	-0.0084441	0.0076214	0.0038923	0.0071728
				-0.29	-0.00014144	0.00024773	-0.0084441	0.0076214	0.0038923	0.0071728
				-0.28	-0.00014144	0.00024773	-0.0084441	0.0076214	0.0038923	0.0071728
				-0.27	-0.00014144	0.00024773	-0.0084441	0.0076214	0.0038923	0.0071728
				-0.26	-0.00014144	0.00024773	-0.0084441	0.0076214	0.0038923	0.0071728
				-0.25	-0.00014144	0.00024773	-0.0084441	0.0076214	0.0038923	0.0071728
				-0.24	-0.00014144	0.00024773	-0.0084441	0.0076214	0.0038923	0.0071728
				-0.23	-0.00014144	0.00024773	-0.0084441	0.0076214	0.0038923	0.0071728
				-0.22	-0.00014144	0.00024773	-0.0084441	0.0076214	0.0038923	0.0071728
				-0.21	-0.00014144	0.00024773	-0.0084441	0.0076214	0.0038923	0.0071728
				-0.2	-0.00014144	0.00024773	-0.0084441	0.0076214	0.0038923	0.0071728
				-0.19	-0.00014144	0.00024773	-0.0097579	0.0076062	0.0038923	0.0071728
				-0.18	-0.00014144	0.00024773	-0.0086454	0.0054967	0.0038923	0.0071728
				-0.17	-0.00014144	0.00024773	-0.0017449	0.0014722	0.0038923	0.0071728
				-0.16	-0.00014144	0.00024773	-0.00050764	0.00098476	0.0038923	0.0071728
				-0.15	-0.00014144	0.00024773	-0.00050764	0.00098476	0.0038923	0.0071728
				-0.14	-0.00014144	0.00024773	-0.00050764	0.00098476	0.0038923	0.0071728
				-0.13	0.0051978	0.0051072	-0.00050764	0.00098476	0.0038923	0.0071728
				-0.12	0.0070014	0.0069105	-0.00050764	0.00098476	0.0038923	0.0071728
				-0.11	0.0070014	0.0069105	-0.00050764	0.00098476	0.0038923	0.0071728
				-0.1	0.0030907	0.0030005	-0.00050764	0.00098476	0.0038923	0.0071728
				-0.09	-0.00014144	0.00024773	-0.00050764	0.00098476	0.0038923	0.0071728
				-0.08	-0.00014144	0.00024773	-0.00050764	0.00098476	0.0038923	0.0071728
				-0.07	-0.00014144	0.00024773	-0.00050764	0.00098476	0.0038923	0.0071728
				-0.06	-0.00014144	0.00024773	-0.00050764	0.00098476	0.0038923	0.0071728
				-0.05	-0.00014144	0.00024773	-0.00050764	0.00098476	0.0038923	0.0071728
				-0.04	-0.0022307	0.0019998	-0.00050764	0.00098476	0.0038923	0.0071728
				-0.03	-0.0066236	0.0063839	-0.00050764	0.00098476	0.0038923	0.0071728
				-0.02	-0.00014144	0.00024773	-0.00050764	0.00098476	0.0038923	0.0071728
				-0.01	-0.00014144	0.00024773	-0.0018214	0.0015303	0.0038923	0.0071728
				-3.5527e-15	-0.00014144	0.00024773	-0.0056097	0.0050623	0.0038923	0.0071728
				0.01	-0.00014144	0.00024773	-0.0056097	0.0050623	0.0038923	0.0071728
				0.02	-0.00014144	0.00024773	-0.0017449	0.0014722	0.0038923	0.0071728
				0.03	-0.00014144	0.00024773	-0.00050764	0.00098476	0.0038923	0.0071728
				0.04	-0.00014144	0.00024773	0.0045916	0.0055448	0.0038923	0.0071728
				0.05	-0.00014144	0.00024773	0.0074289	0.0083564	0.0038923	0.0071728
				0.06	-0.00014144	0.00024773	0.0074289	0.0083564	0.0038923	0.0071728
				0.07	-0.00014144	0.00024773	0.0074289	0.0083564	0.0038923	0.0071728
				0.08	-0.00014144	0.00024773	0.0074289	0.0083564	0.0038923	0.0071728
				0.09	-0.0058022	0.005563	0.0074289	0.0083564	0.0038923	0.0071728
				0.1	-0.0072843	0.0070442	0.0074289	0.0083564	0.0038923	0.0071728
				0.11	-0.0072843	0.0070442	0.0074289	0.0083564	0.0038923	0.0071728
				0.12	-0.0072843	0.0070442	0.0074289	0.0083564	0.0038923	0.0071728
				0.13	-0.0072843	0.0070442	0.0074289	0.0083564	0.0038923	0.0071728
				0.14	-0.0082218	0.007032	0.0074289	0.0083564	0.0038923	0.0071728
				0.15	-0.016213	0.010924	0.0035641	0.0094045	0.0038923	0.0071728
				0.16	-0.014124	0.0098565	0.0023268	0.010036	0.0038923	0.0071728
				0.17	-0.00907	0.0089211	0.0023268	0.010036	0.0038923	0.0071728
				0.18	-0.00907	0.0089211	0.0023268	0.010036	0.0038923	0.0071728
				0.19	-0.00907	0.0089211	0.0023268	0.010036	0.0038923	0.0071728
				0.2	-0.014731	0.010134	0.0023268	0.010036	0.0038923	0.0071728
				0.21	-0.016213	0.010924	0.0023268	0.010036	0.0038923	0.0071728
				0.22	-0.016213	0.010924	0.0023268	0.010036	0.0038923	0.0071728
				0.23	-0.015275	0.010224	0.0023268	0.010036	0.0038923	0.0071728
				0.24	-0.0072843	0.0070442	0.0023268	0.010036	0.0038923	0.0071728
				0.25	-0.0034272	0.0053144	0.0023268	0.010036	0.0079459	0.0098955
				0.26	0.0070014	0.0069105	0.0023268	0.010036	0.011035	0.012466
				0.27	0.0070014	0.0069105	0.0023268	0.010036	0.011035	0.012466
				0.28	0.0070014	0.0069105	0.0023268	0.010036	0.010553	0.012049
				0.29	0.0070014	0.0069105	0.0023268	0.010036	0.0038923	0.0071728
				0.3	0.014782	0.0099956	0.0023268	0.010036	0.0038923	0.0071728
				0.31	0.017205	0.01187	0.0023268	0.010036	0.0038923	0.0071728
				0.32	0.017205	0.01187	0.0023268	0.010036	0.0038923	0.0071728
				0.33	0.017205	0.01187	0.0023268	0.010036	0.0038923	0.0071728
				0.34	0.017205	0.01187	0.0023268	0.010036	0.0038923	0.0071728
				0.35	0.017205	0.01187	0.0023268	0.010036	0.014285	0.012379
				0.36	0.019366	0.011825	0.0023268	0.010036	0.018178	0.015715
				0.37	0.024348	0.013153	0.0023268	0.010036	0.018178	0.015715
				0.38	0.024348	0.013153	0.0042197	0.010179	0.029642	0.01861
				0.39	0.025634	0.013041	0.0094697	0.012214	0.032464	0.020276
				0.4	0.02933	0.013434	0.0094697	0.012214	0.032464	0.020276
				0.41	0.028955	0.013352	0.01413	0.012811	0.032464	0.020276
				0.42	0.031491	0.014092	0.016613	0.013777	0.032464	0.020276
				0.43	0.026634	0.013042	0.017545	0.014312	0.032464	0.020276
				0.44	0.033455	0.013351	0.027126	0.019244	0.032464	0.020276
				0.45	0.038634	0.014662	0.034753	0.020952	0.032464	0.020276
				0.46	0.042515	0.014387	0.034753	0.020952	0.032464	0.020276
				0.47	0.043396	0.014469	0.029852	0.017845	0.032464	0.020276
				0.48	0.043396	0.014469	0.023503	0.015286	0.032464	0.020276
				0.49	0.043396	0.014469	0.013242	0.01212	0.032464	0.020276
				0.5	0.04536	0.014146	0.0096086	0.011506	0.042071	0.021341
				0.51	0.04889	0.014243	0.016613	0.013777	0.046749	0.02332
				0.52	0.051105	0.015006	0.016613	0.013777	0.046749	0.02332
				0.53	0.056033	0.017608	0.016613	0.013777	0.046749	0.02332
				0.54	0.056033	0.017608	0.01568	0.013285	0.046749	0.02332
				0.55	0.053819	0.016307	0.0096086	0.011506	0.046749	0.02332
				0.56	0.04889	0.014243	0.016613	0.013777	0.046749	0.02332
				0.57	0.044283	0.013706	0.016613	0.013777	0.046749	0.02332
				0.58	0.041748	0.014061	0.016613	0.013777	0.046749	0.02332
				0.59	0.041748	0.014061	0.016613	0.013777	0.05116	0.02381
				0.6	0.04748	0.016791	0.016613	0.013777	0.053892	0.024509
				0.61	0.04889	0.017685	0.016613	0.013777	0.053892	0.024509
				0.62	0.053498	0.017301	0.016613	0.013777	0.053892	0.024509
				0.63	0.062212	0.017174	0.016613	0.013777	0.050928	0.023764
				0.64	0.06498	0.0177	0.016613	0.013777	0.046749	0.02332
				0.65	0.070319	0.019806	0.02122	0.016435	0.046749	0.02332
				0.66	0.070319	0.019806	0.023755	0.018233	0.046749	0.02332
				0.67	0.070319	0.019806	0.023755	0.018233	0.046749	0.02332
				0.68	0.063559	0.019041	0.02272	0.017477	0.046749	0.02332
				0.69	0.057954	0.018458	0.01472	0.013004	0.046749	0.02332
				0.7	0.050301	0.0152	0.0094697	0.012214	0.042339	0.023658
				0.71	0.052765	0.011579	0.0094697	0.012214	0.039607	0.02427
				0.72	0.056426	0.012049	0.0094697	0.012214	0.039607	0.02427
				0.73	0.062015	0.014391	0.0094697	0.012214	0.039607	0.02427
				0.74	0.076497	0.019899	0.0094697	0.012214	0.039607	0.02427
				0.75	0.077854	0.020485	0.0094697	0.012214	0.039607	0.02427
				0.76	0.077854	0.020485	0.014309	0.012867	0.039607	0.02427
				0.77	0.08649	0.023101	0.016613	0.013777	0.039607	0.02427
				0.78	0.096224	0.025875	0.016613	0.013777	0.039607	0.02427
				0.79	0.097635	0.026263	0.016613	0.013777	0.039607	0.02427
				0.8	0.10297	0.026788	0.016613	0.013777	0.039607	0.02427
				0.81	0.10478	0.0272	0.016613	0.013777	0.039607	0.02427
				0.82	0.10316	0.027023	0.016613	0.013777	0.039607	0.02427
				0.83	0.093551	0.025935	0.023041	0.017709	0.039607	0.02427
				0.84	0.086354	0.022746	0.023755	0.018233	0.039607	0.02427
				0.85	0.092021	0.022317	0.029222	0.018503	0.039607	0.02427
				0.86	0.094107	0.025221	0.02925	0.018508	0.039607	0.02427
				0.87	0.096041	0.025594	0.031089	0.018376	0.045428	0.024237
				0.88	0.10054	0.028766	0.029964	0.015523	0.046749	0.024424
				0.89	0.10074	0.02728	0.02925	0.015253	0.046749	0.024424
				0.9	0.10706	0.027374	0.02925	0.015253	0.046749	0.024424
				0.91	0.10865	0.028565	0.033857	0.01527	0.046749	0.024424
				0.92	0.11455	0.030759	0.036393	0.01586	0.046749	0.024424
				0.93	0.11236	0.029149	0.036393	0.01586	0.046749	0.024424
				0.94	0.12806	0.035064	0.036393	0.01586	0.046749	0.024424
				0.95	0.12801	0.030704	0.03925	0.016961	0.046749	0.024424
				0.96	0.13845	0.035861	0.038928	0.018806	0.046749	0.024424
				0.97	0.15488	0.045221	0.036393	0.019011	0.046749	0.024424
				0.98	0.16095	0.046344	0.036393	0.019011	0.054928	0.029261
				0.99	0.17365	0.046518	0.039446	0.020016	0.067946	0.0327
				1	0.16888	0.040326	0.037107	0.019208	0.068178	0.032691
				1.01	0.17025	0.039836	0.036393	0.019011	0.068178	0.032691
				1.02	0.16738	0.039686	0.036393	0.019011	0.053732	0.031399
				1.03	0.17157	0.037882	0.036393	0.019011	0.055928	0.032311
				1.04	0.18155	0.03772	0.036393	0.019011	0.061035	0.033726
				1.05	0.17784	0.036209	0.036393	0.019011	0.058571	0.033027
				1.06	0.17762	0.034621	0.042696	0.019128	0.046749	0.032188
				1.07	0.17067	0.03423	0.043536	0.019299	0.055499	0.036317
				1.08	0.1645	0.033501	0.046324	0.019864	0.046749	0.032188
				1.09	0.17028	0.032536	0.047899	0.020509	0.046749	0.032188
				1.1	0.19459	0.037536	0.041094	0.020318	0.043303	0.032089
				1.11	0.20703	0.039288	0.041094	0.020318	0.044928	0.036753
				1.12	0.21762	0.039501	0.041094	0.020318	0.053892	0.041806
				1.13	0.23387	0.040459	0.041052	0.0203	0.065892	0.044953
				1.14	0.24136	0.039738	0.035599	0.018646	0.089607	0.052222
				1.15	0.24519	0.040152	0.035599	0.018646	0.089607	0.052222
				1.16	0.23909	0.037503	0.035599	0.018646	0.089607	0.052222
				1.17	0.23765	0.037703	0.035599	0.018646	0.089607	0.052222
				1.18	0.22948	0.035377	0.031535	0.018612	0.089607	0.052222
				1.19	0.22616	0.032886	0.033951	0.019977	0.089607	0.052222
				1.2	0.23085	0.03319	0.033951	0.019977	0.089607	0.052222
				1.21	0.22781	0.033012	0.033951	0.019977	0.089607	0.052222
				1.22	0.22448	0.034513	0.033951	0.019977	0.089607	0.052222
				1.23	0.227	0.034753	0.033951	0.019977	0.089607	0.052222
				1.24	0.24269	0.038887	0.03391	0.019958	0.089607	0.052222
				1.25	0.24536	0.039817	0.025736	0.01775	0.089607	0.052222
				1.26	0.25899	0.0458	0.022962	0.017809	0.089607	0.052222
				1.27	0.27181	0.048942	0.022962	0.017809	0.089607	0.052222
				1.28	0.26315	0.048489	0.022962	0.017809	0.093071	0.052185
				1.29	0.25179	0.041977	0.022962	0.017809	0.092535	0.052546
				1.3	0.25754	0.041832	0.022962	0.017809	0.089607	0.052847
				1.31	0.26081	0.039676	0.022962	0.017809	0.089607	0.052847
				1.32	0.26996	0.040489	0.027569	0.017947	0.089607	0.052847
				1.33	0.27158	0.042444	0.032855	0.017699	0.090249	0.052767
				1.34	0.26164	0.041418	0.030105	0.015266	0.099624	0.052489
				1.35	0.25899	0.038096	0.030105	0.015266	0.10389	0.052915
				1.36	0.25551	0.037273	0.028265	0.014719	0.10389	0.052915
				1.37	0.26114	0.035391	0.02939	0.018022	0.10454	0.053009
				1.38	0.25826	0.035711	0.035515	0.018632	0.11116	0.054384
				1.39	0.25432	0.035426	0.037247	0.018997	0.11818	0.055328
				1.4	0.25918	0.037412	0.037247	0.018997	0.11821	0.055322
				1.41	0.25894	0.036696	0.037247	0.018997	0.13246	0.054823
				1.42	0.27097	0.043273	0.037247	0.018997	0.13246	0.054823
				1.43	0.27384	0.044321	0.035105	0.017659	0.13246	0.054823
				1.44	0.26875	0.044235	0.030105	0.015266	0.13111	0.05452
				1.45	0.26258	0.043241	0.028837	0.014867	0.12532	0.053596
				1.46	0.24642	0.043162	0.022962	0.014397	0.12532	0.053596
				1.47	0.23745	0.040814	0.022962	0.014397	0.12532	0.053596
				1.48	0.23711	0.040838	0.022962	0.014397	0.13241	0.051232
				1.49	0.24639	0.041315	0.022962	0.014397	0.13246	0.051217
				1.5	0.25756	0.044435	0.023421	0.014348	0.13246	0.051217
				1.51	0.26365	0.047002	0.033166	0.016594	0.13246	0.051217
				1.52	0.25399	0.048218	0.033166	0.016594	0.13802	0.050521
				1.53	0.24246	0.050068	0.033166	0.016594	0.15386	0.061661
				1.54	0.24384	0.050165	0.037546	0.016336	0.14675	0.062547
				1.55	0.24015	0.052568	0.040551	0.019922	0.13966	0.063762
				1.56	0.24377	0.052848	0.051408	0.026422	0.13961	0.063774
				1.57	0.2441	0.051884	0.058319	0.030065	0.13562	0.063425
				1.58	0.24124	0.051102	0.058676	0.030283	0.13246	0.063135
				1.59	0.25266	0.049152	0.058676	0.030283	0.12466	0.062015
				1.6	0.25647	0.046769	0.058676	0.030283	0.11593	0.061914
				1.61	0.26709	0.048761	0.058676	0.030283	0.11104	0.062394
				1.62	0.28437	0.054134	0.058676	0.030283	0.11104	0.062394
				1.63	0.30193	0.055027	0.058676	0.030283	0.12618	0.068349
				1.64	0.31961	0.057107	0.058676	0.030283	0.12207	0.060713
				1.65	0.32189	0.057113	0.058676	0.030283	0.11818	0.058158
				1.66	0.3143	0.054606	0.053837	0.027583	0.12212	0.057371
				1.67	0.30216	0.051657	0.059105	0.029371	0.12532	0.056926
				1.68	0.30117	0.050458	0.066278	0.031766	0.12532	0.056926
				1.69	0.31149	0.05117	0.074184	0.031794	0.12532	0.056926
				1.7	0.32798	0.051718	0.074023	0.033016	0.12532	0.056926
				1.71	0.34281	0.049569	0.076023	0.033529	0.12779	0.05656
				1.72	0.34873	0.046074	0.070462	0.033135	0.13961	0.056295
				1.73	0.37462	0.050605	0.065819	0.033517	0.12582	0.048814
				1.74	0.38762	0.052959	0.057829	0.03301	0.12532	0.048594
				1.75	0.37667	0.050198	0.05074	0.032349	0.1282	0.048564
				1.76	0.38086	0.048871	0.05074	0.032349	0.12841	0.050135
				1.77	0.38951	0.049564	0.065158	0.035449	0.12532	0.051321
				1.78	0.38285	0.049099	0.069515	0.035833	0.12532	0.051321
				1.79	0.37535	0.050981	0.065819	0.035118	0.12532	0.051321
				1.8	0.35782	0.053147	0.064408	0.034885	0.121	0.049698
				1.81	0.36219	0.052043	0.065819	0.036649	0.10295	0.041629
				1.82	0.36547	0.057488	0.067047	0.033112	0.089607	0.03668
				1.83	0.37553	0.06238	0.07197	0.035279	0.089607	0.03668
				1.84	0.37983	0.061358	0.073755	0.036483	0.089607	0.03668
				1.85	0.37828	0.058627	0.073755	0.036483	0.089053	0.035894
				1.86	0.38156	0.065245	0.073755	0.036483	0.079999	0.035077
				1.87	0.38543	0.069173	0.078738	0.039106	0.075321	0.035534
				1.88	0.37121	0.06402	0.07472	0.03955	0.075321	0.035534
				1.89	0.36762	0.066222	0.066613	0.039661	0.075321	0.035534
				1.9	0.37306	0.068395	0.067648	0.039741	0.075321	0.035534
				1.91	0.37688	0.068932	0.067095	0.037024	0.075321	0.035534
				1.92	0.3744	0.068179	0.066613	0.036786	0.070607	0.034011
				1.93	0.36604	0.064431	0.071434	0.036429	0.075321	0.035534
				1.94	0.3719	0.062822	0.073755	0.036483	0.081142	0.036314
				1.95	0.37864	0.061438	0.082309	0.041278	0.089642	0.036073
				1.96	0.38276	0.060653	0.088041	0.045082	0.096749	0.036928
				1.97	0.37975	0.057828	0.088041	0.045082	0.090303	0.036095
				1.98	0.3555	0.058496	0.088041	0.045082	0.089607	0.036073
				1.99	0.34894	0.057024	0.086791	0.045073	0.093374	0.036352
				2	0.34683	0.063137	0.080898	0.0455	0.081392	0.035059
				2.01	0.34589	0.062852	0.083952	0.045184	0.074624	0.036874
				2.02	0.31601	0.05901	0.088452	0.045022	0.069999	0.033691
				2.03	0.30277	0.067968	0.095184	0.044572	0.062392	0.029899
				2.04	0.31014	0.068621	0.090202	0.042164	0.068178	0.032662
				2.05	0.33202	0.071161	0.086335	0.041128	0.067803	0.032687
				2.06	0.32881	0.068872	0.090309	0.04136	0.061035	0.033851
				2.07	0.32484	0.066219	0.090309	0.04136	0.064428	0.032421
				2.08	0.3425	0.066534	0.090309	0.04136	0.075321	0.029671
				2.09	0.32743	0.066927	0.090309	0.04136	0.075321	0.029671
				2.1	0.34103	0.064289	0.090309	0.04136	0.072303	0.030768
				2.11	0.35389	0.058775	0.090309	0.04136	0.068178	0.032662
				2.12	0.36573	0.063988	0.090309	0.04136	0.068178	0.032662
				2.13	0.37195	0.068003	0.090309	0.04136	0.068178	0.032662
				2.14	0.36584	0.069101	0.090309	0.04136	0.068178	0.032662
				2.15	0.36603	0.068134	0.091719	0.04193	0.065303	0.031186
				2.16	0.36263	0.06574	0.097452	0.044633	0.061035	0.029378
				2.17	0.37795	0.064676	0.096916	0.044594	0.061035	0.029378
				2.18	0.38224	0.063842	0.087247	0.044999	0.061035	0.029378
				2.19	0.38411	0.063725	0.085791	0.041216	0.061035	0.029378
				2.2	0.40756	0.067142	0.090309	0.04136	0.061035	0.029378
				2.21	0.40297	0.067368	0.090309	0.04136	0.061035	0.029378
				2.22	0.39904	0.069659	0.090309	0.04136	0.061035	0.029378
				2.23	0.40178	0.069994	0.090309	0.04136	0.067857	0.032488
				2.24	0.40952	0.065888	0.090309	0.04136	0.074767	0.029852
				2.25	0.39012	0.061134	0.090309	0.04136	0.075321	0.029671
				2.26	0.40503	0.061451	0.090309	0.04136	0.072071	0.027903
				2.27	0.41131	0.062084	0.090309	0.04136	0.068178	0.026162
				2.28	0.40413	0.066965	0.090309	0.04136	0.061428	0.024354
				2.29	0.40174	0.066779	0.094094	0.042658	0.053892	0.024471
				2.3	0.38942	0.061393	0.097452	0.043384	0.057142	0.026124
				2.31	0.40235	0.061991	0.096041	0.042898	0.061035	0.028468
				2.32	0.41883	0.06493	0.090309	0.04136	0.061035	0.028468
				2.33	0.43358	0.061494	0.084747	0.04119	0.061035	0.028468
				2.34	0.43684	0.060625	0.077015	0.041046	0.057607	0.029265
				2.35	0.43714	0.060793	0.072962	0.040639	0.046749	0.031494
				2.36	0.43181	0.059033	0.072962	0.040639	0.046749	0.031494
				2.37	0.42741	0.061512	0.072962	0.040639	0.046749	0.031494
				2.38	0.42065	0.06013	0.072962	0.040639	0.046749	0.031494
				2.39	0.41635	0.056024	0.068122	0.036838	0.055535	0.031716
				2.4	0.40989	0.054176	0.065819	0.035118	0.054214	0.029816
				2.41	0.39935	0.054584	0.065819	0.035118	0.053892	0.029693
				2.42	0.39568	0.055619	0.07139	0.035967	0.053892	0.029693
				2.43	0.39306	0.05552	0.072962	0.036357	0.053892	0.029693
				2.44	0.39974	0.051827	0.072962	0.036357	0.053892	0.029693
				2.45	0.40253	0.048699	0.072962	0.036357	0.053892	0.029693
				2.46	0.40839	0.049342	0.065726	0.03393	0.060339	0.034166
				2.47	0.41338	0.049757	0.057882	0.035517	0.061035	0.034686
				2.48	0.40586	0.051721	0.057561	0.03542	0.061035	0.034686
				2.49	0.40907	0.05364	0.043954	0.028944	0.061035	0.034686
				2.5	0.39843	0.053878	0.043597	0.028697	0.061035	0.034686
				2.51	0.39652	0.052269	0.049418	0.030615	0.066374	0.038859
				2.52	0.38935	0.052177	0.052668	0.031378	0.075321	0.046392
				2.53	0.40232	0.055301	0.056207	0.030393	0.076142	0.045842
				2.54	0.40276	0.055309	0.053948	0.028848	0.075321	0.046392
				2.55	0.39194	0.054629	0.05393	0.02903	0.075321	0.046392
				2.56	0.3898	0.058185	0.059788	0.03186	0.075321	0.046392
				2.57	0.38695	0.06215	0.063377	0.033658	0.070946	0.045983
				2.58	0.36872	0.056642	0.063377	0.033658	0.062357	0.040841
				2.59	0.3801	0.056009	0.063377	0.033658	0.061035	0.039711
				2.6	0.3982	0.060444	0.063377	0.033658	0.061035	0.039711
				2.61	0.39987	0.057318	0.064698	0.034094	0.061035	0.039711
				2.62	0.40451	0.059019	0.07052	0.036524	0.061035	0.039711
				2.63	0.41612	0.06288	0.069484	0.036035	0.061839	0.039717
				2.64	0.41538	0.063444	0.063377	0.033658	0.068178	0.040331
				2.65	0.41776	0.060298	0.063377	0.033658	0.068178	0.040331
				2.66	0.4235	0.058842	0.060323	0.033541	0.068178	0.040331
				2.67	0.41845	0.060295	0.049805	0.030722	0.073571	0.042013
				2.68	0.40487	0.056847	0.050734	0.031106	0.071749	0.041374
				2.69	0.40414	0.054049	0.056234	0.033818	0.075321	0.042691
				2.7	0.40668	0.056674	0.056234	0.033818	0.075321	0.042691
				2.71	0.39932	0.057754	0.053502	0.033025	0.075321	0.042691
				2.72	0.40339	0.061968	0.049091	0.032197	0.070392	0.039048
				2.73	0.40111	0.060314	0.052333	0.032574	0.074821	0.037166
				2.74	0.41959	0.062898	0.054586	0.033021	0.082464	0.038224
				2.75	0.42067	0.063162	0.054586	0.033021	0.082464	0.038224
				2.76	0.41634	0.062779	0.054586	0.033021	0.082464	0.038224
				2.77	0.41737	0.062972	0.054586	0.033021	0.082303	0.038122
				2.78	0.41489	0.061326	0.054586	0.033021	0.075321	0.034105
				2.79	0.40891	0.060777	0.054586	0.033021	0.075321	0.034105
				2.8	0.40009	0.059803	0.054586	0.033021	0.075321	0.034105
				2.81	0.38212	0.059187	0.054586	0.033021	0.076142	0.034345
				2.82	0.38861	0.058693	0.054586	0.033021	0.089607	0.040513
				2.83	0.3997	0.061447	0.054586	0.033021	0.089607	0.040513
				2.84	0.41865	0.059501	0.054586	0.033021	0.089607	0.040513
				2.85	0.42007	0.06126	0.057443	0.034733	0.089607	0.040513
				2.86	0.40737	0.061532	0.061729	0.037564	0.089607	0.040513
				2.87	0.40275	0.06015	0.061729	0.037564	0.089607	0.040513
				2.88	0.409	0.05872	0.066389	0.037263	0.089767	0.040577
				2.89	0.41112	0.062908	0.063461	0.037385	0.096749	0.043858
				2.9	0.4249	0.065257	0.061729	0.037564	0.095946	0.043776
				2.91	0.41897	0.063909	0.061729	0.037564	0.089607	0.043649
				2.92	0.42653	0.065307	0.067139	0.037269	0.075821	0.043141
				2.93	0.43349	0.068835	0.068871	0.03734	0.07316	0.041993
				2.94	0.43923	0.070629	0.068871	0.03734	0.064928	0.038152
				2.95	0.44856	0.069125	0.068871	0.03734	0.061035	0.03684
				2.96	0.4461	0.067318	0.068871	0.03734	0.072517	0.036651
				2.97	0.44098	0.067667	0.063461	0.037385	0.068178	0.035089
				2.98	0.44555	0.063871	0.059836	0.036279	0.068178	0.035089
				2.99	0.42814	0.059168	0.054586	0.033021	0.068178	0.035089
				3	0.43785	0.061872	0.054586	0.033021	0.068178	0.035089
				3.01	0.44324	0.062936	0.054586	0.033021	0.068178	0.035089
				3.02	0.45575	0.06102	0.054586	0.033021	0.068178	0.035089
				3.03	0.46616	0.063388	0.054586	0.033021	0.058571	0.028864
				3.04	0.45796	0.063742	0.056818	0.033456	0.053892	0.026572
				3.05	0.447	0.063469	0.068318	0.03708	0.059999	0.029675
				3.06	0.44316	0.06378	0.05855	0.03439	0.061035	0.030292
				3.07	0.43715	0.065306	0.0485	0.029246	0.070642	0.034861
				3.08	0.44935	0.065595	0.055379	0.02732	0.068499	0.035183
				3.09	0.47025	0.061947	0.055379	0.02732	0.068178	0.035089
				3.1	0.47513	0.062614	0.055379	0.02732	0.068178	0.035089
				3.11	0.48376	0.066785	0.055379	0.02732	0.071678	0.036256
				3.12	0.47711	0.07037	0.06079	0.028509	0.075321	0.037777
				3.13	0.48682	0.07145	0.059969	0.027562	0.068839	0.038904
				3.14	0.52152	0.074141	0.06379	0.029578	0.061535	0.037478
				3.15	0.52937	0.075596	0.064198	0.031743	0.053892	0.037544
				3.16	0.52566	0.07596	0.064171	0.031742	0.053892	0.037544
				3.17	0.53548	0.074838	0.064171	0.031742	0.053892	0.037544
				3.18	0.52522	0.071841	0.059349	0.030496	0.053892	0.037544
				3.19	0.52181	0.070688	0.057069	0.030157	0.060535	0.037398
				3.2	0.52568	0.069749	0.062522	0.030924	0.068178	0.038668
				3.21	0.53915	0.072751	0.062522	0.030924	0.068178	0.038668
				3.22	0.53701	0.072214	0.062522	0.030924	0.071642	0.038072
				3.23	0.52056	0.071365	0.062522	0.030924	0.06841	0.035836
				3.24	0.51854	0.07297	0.062522	0.030924	0.074714	0.036263
				3.25	0.50436	0.079676	0.060341	0.03274	0.075321	0.036356
				3.26	0.50285	0.081241	0.06008	0.034706	0.071553	0.035549
				3.27	0.51616	0.081909	0.06008	0.034706	0.065214	0.034732
				3.28	0.51922	0.081836	0.06008	0.034706	0.061232	0.034581
				3.29	0.50046	0.083963	0.056262	0.033448	0.065714	0.034187
				3.3	0.50336	0.085411	0.051729	0.031475	0.059071	0.031403
				3.31	0.4955	0.085836	0.046175	0.029044	0.061035	0.032935
				3.32	0.50104	0.086469	0.038889	0.026471	0.061035	0.032935
				3.33	0.49882	0.08482	0.033157	0.022819	0.061035	0.032935
				3.34	0.51172	0.086394	0.033157	0.022819	0.061035	0.032935
				3.35	0.51232	0.08157	0.033157	0.022819	0.061035	0.032935
				3.36	0.51845	0.078308	0.033157	0.022819	0.061035	0.032935
				3.37	0.53503	0.080753	0.027586	0.020218	0.061035	0.032935
				3.38	0.54145	0.083268	0.028734	0.021196	0.061035	0.032935
				3.39	0.52866	0.084831	0.031509	0.022949	0.066857	0.037712
				3.4	0.53193	0.086056	0.031509	0.022949	0.068178	0.038836
				3.41	0.52809	0.084871	0.033751	0.021999	0.068178	0.038836
				3.42	0.53024	0.08551	0.039445	0.020512	0.064678	0.03903
				3.43	0.53922	0.087762	0.033978	0.017021	0.053892	0.038409
				3.44	0.54483	0.084995	0.03657	0.016652	0.053892	0.038409
				3.45	0.54847	0.081039	0.035677	0.01923	0.053892	0.038409
				3.46	0.56005	0.080122	0.033951	0.020104	0.053892	0.038409
				3.47	0.57803	0.082689	0.036193	0.018991	0.053892	0.038409
				3.48	0.58252	0.082998	0.046869	0.019096	0.053892	0.038409
				3.49	0.58615	0.083739	0.04903	0.020253	0.053892	0.038409
				3.5	0.5934	0.080578	0.04903	0.020253	0.053892	0.038409
				3.51	0.59529	0.080101	0.05136	0.023057	0.056857	0.037916
				3.52	0.5837	0.079706	0.050678	0.023973	0.061035	0.037609
				3.53	0.57672	0.078765	0.047946	0.022672	0.061035	0.037609
				3.54	0.57197	0.075201	0.036393	0.018459	0.061035	0.037609
				3.55	0.58911	0.078437	0.041286	0.018365	0.061035	0.037609
				3.56	0.59947	0.080872	0.036948	0.018425	0.061035	0.037609
				3.57	0.5884	0.082516	0.035599	0.018646	0.061035	0.037609
				3.58	0.5852	0.086169	0.035599	0.018646	0.061035	0.037609
				3.59	0.59191	0.088067	0.035599	0.018646	0.061035	0.037609
				3.6	0.59607	0.08934	0.035599	0.018646	0.061035	0.037609
				3.61	0.59824	0.088358	0.035599	0.018646	0.061035	0.037609
				3.62	0.59655	0.087821	0.038218	0.018306	0.061035	0.037609
				3.63	0.58487	0.08643	0.043536	0.018755	0.061035	0.037609
				3.64	0.59937	0.080393	0.043536	0.018755	0.061035	0.037609
				3.65	0.60446	0.08205	0.043536	0.018755	0.061035	0.037609
				3.66	0.59773	0.083201	0.046255	0.019317	0.061035	0.037609
				3.67	0.60407	0.085212	0.044411	0.018811	0.061035	0.037609
				3.68	0.60173	0.082429	0.037089	0.016813	0.061035	0.037609
				3.69	0.61747	0.083333	0.051173	0.021203	0.061035	0.037609
				3.7	0.60282	0.086413	0.051298	0.02127	0.061035	0.037609
				3.71	0.60602	0.086928	0.045831	0.019901	0.061035	0.037609
				3.72	0.60262	0.083766	0.039593	0.021775	0.061035	0.037609
				3.73	0.60656	0.082758	0.037867	0.022574	0.061035	0.037609
				3.74	0.61157	0.080788	0.039992	0.023814	0.061035	0.037609
				3.75	0.60993	0.08193	0.037867	0.022574	0.061035	0.037609
				3.76	0.60649	0.080915	0.046696	0.021322	0.061035	0.037609
				3.77	0.6062	0.08168	0.052097	0.019456	0.061035	0.037609
				3.78	0.61289	0.081306	0.046597	0.019691	0.061035	0.037609
				3.79	0.62373	0.078483	0.046597	0.019691	0.066999	0.037336
				3.8	0.60926	0.081309	0.046597	0.019691	0.068178	0.037395
				3.81	0.61922	0.080719	0.046597	0.019691	0.068178	0.037395
				3.82	0.61953	0.079288	0.046597	0.019691	0.068178	0.037395
				3.83	0.62344	0.080157	0.04824	0.019459	0.068178	0.037395
				3.84	0.63786	0.084193	0.055008	0.019954	0.068178	0.037395
				3.85	0.63179	0.082565	0.060883	0.022122	0.068178	0.037395
				3.86	0.6358	0.081724	0.060883	0.022122	0.068178	0.037395
				3.87	0.63652	0.08156	0.058046	0.019907	0.068178	0.037395
				3.88	0.64144	0.082564	0.052091	0.018266	0.068178	0.037395
				3.89	0.66111	0.08386	0.055181	0.01913	0.068178	0.037395
				3.9	0.65639	0.081862	0.064448	0.022298	0.068178	0.037395
				3.91	0.64557	0.082011	0.066377	0.02309	0.068178	0.037395
				3.92	0.64578	0.076959	0.061484	0.02306	0.068178	0.037395
				3.93	0.64624	0.076764	0.049785	0.02029	0.068178	0.037395
				3.94	0.65049	0.076253	0.046597	0.019691	0.068178	0.037395
				3.95	0.63924	0.074815	0.046597	0.019691	0.068178	0.037395
				3.96	0.64752	0.076141	0.043978	0.019331	0.068178	0.037395
				3.97	0.6534	0.07659	0.03866	0.019682	0.068178	0.037395
				3.98	0.65323	0.07538	0.03866	0.019682	0.068339	0.037537
				3.99	0.64777	0.077574	0.03866	0.019682	0.075321	0.043862
				4	0.6435	0.078181	0.03866	0.019682	0.081232	0.044512
				4.01	0.63043	0.078638	0.03866	0.019682	0.082464	0.044744
				4.02	0.62563	0.079136	0.045248	0.019462	0.082464	0.044744
				4.03	0.60419	0.080433	0.046597	0.019691	0.082464	0.044744
				4.04	0.60279	0.079716	0.046597	0.019691	0.075428	0.045564
				4.05	0.60438	0.079895	0.046597	0.019691	0.076124	0.045435
				4.06	0.60834	0.078206	0.045115	0.020014	0.082464	0.044744
				4.07	0.61211	0.075793	0.048958	0.0194	0.082964	0.045013
				4.08	0.61861	0.072934	0.054533	0.019845	0.082464	0.046048
				4.09	0.60458	0.076708	0.039706	0.018447	0.082464	0.046048
				4.1	0.60559	0.076944	0.036393	0.018873	0.088999	0.045078
				4.11	0.61247	0.077321	0.029643	0.020965	0.089607	0.045035
				4.12	0.60762	0.078166	0.02925	0.021147	0.085232	0.044722
				4.13	0.59677	0.079885	0.032428	0.019852	0.082464	0.044744
				4.14	0.59239	0.07813	0.036393	0.018873	0.087749	0.049506
				4.15	0.58969	0.078404	0.034151	0.019295	0.089607	0.051203
				4.16	0.60051	0.080652	0.028456	0.021409	0.089607	0.051203
				4.17	0.59566	0.079449	0.028456	0.021409	0.099678	0.051106
				4.18	0.60927	0.079741	0.033438	0.023195	0.096749	0.05181
				4.19	0.61284	0.082501	0.03548	0.021519	0.093285	0.052115
				4.2	0.60411	0.086256	0.035599	0.021391	0.089607	0.052686
				4.21	0.60403	0.08786	0.035599	0.021391	0.091999	0.052427
				4.22	0.60249	0.0872	0.03796	0.021218	0.096749	0.052234
				4.23	0.60398	0.085466	0.039405	0.020928	0.091428	0.051693
				4.24	0.60601	0.084282	0.033618	0.018617	0.082464	0.052015
				4.25	0.61391	0.080854	0.034393	0.018456	0.082464	0.052015
				4.26	0.62056	0.079129	0.02925	0.018366	0.082464	0.052015
				4.27	0.60935	0.076315	0.027008	0.018733	0.082464	0.052015
				4.28	0.60215	0.076502	0.021313	0.020755	0.082464	0.052015
				4.29	0.59654	0.077958	0.021313	0.020755	0.082464	0.052015
				4.3	0.60994	0.075666	0.021313	0.020755	0.082464	0.052015
				4.31	0.60861	0.075473	0.02315	0.020206	0.082464	0.052015
				4.32	0.60625	0.074037	0.026415	0.019621	0.082464	0.052015
				4.33	0.59967	0.073207	0.026415	0.019621	0.094928	0.051988
				4.34	0.60101	0.072789	0.026415	0.019621	0.096107	0.05214
				4.35	0.60336	0.073021	0.026415	0.019621	0.089607	0.051633
				4.36	0.6108	0.074496	0.026415	0.019621	0.089607	0.051633
				4.37	0.60976	0.074407	0.026415	0.019621	0.089607	0.051633
				4.38	0.61459	0.074446	0.020948	0.019297	0.089607	0.051633
				4.39	0.62893	0.073791	0.020921	0.019299	0.089607	0.051633
				4.4	0.62673	0.078289	0.020921	0.019299	0.089607	0.051633
				4.41	0.62632	0.078756	0.020921	0.019299	0.089607	0.051633
				4.42	0.62528	0.079049	0.020921	0.019299	0.089607	0.051633
				4.43	0.63758	0.077809	0.020921	0.019299	0.089607	0.051633
				4.44	0.63259	0.076735	0.020921	0.019299	0.089607	0.051633
				4.45	0.6329	0.076414	0.022067	0.019238	0.089607	0.051633
				4.46	0.63828	0.075559	0.026873	0.019716	0.089607	0.051633
				4.47	0.63463	0.074871	0.032891	0.020002	0.089607	0.051633
				4.48	0.63006	0.075054	0.034016	0.020254	0.093321	0.055032
				4.49	0.62888	0.08327	0.034016	0.020254	0.096749	0.058204
				4.5	0.62769	0.08355	0.034016	0.020254	0.096749	0.058204
				4.51	0.63021	0.084243	0.034016	0.020254	0.096749	0.058204
				4.52	0.61534	0.088135	0.036635	0.019957	0.091428	0.05772
				4.53	0.61555	0.089547	0.041953	0.020402	0.082464	0.058008
				4.54	0.62059	0.08865	0.041953	0.020402	0.085392	0.05768
				4.55	0.63003	0.087349	0.042571	0.020313	0.089607	0.058611
				4.56	0.62951	0.088101	0.043325	0.020129	0.091999	0.058378
				4.57	0.62484	0.087999	0.041495	0.020335	0.096749	0.058204
				4.58	0.61971	0.087564	0.041495	0.020335	0.095178	0.056747
				4.59	0.61488	0.087429	0.045617	0.020105	0.089607	0.051633
				4.6	0.62097	0.084905	0.047447	0.020272	0.089607	0.051633
				4.61	0.62869	0.084295	0.047447	0.020272	0.089607	0.051633
				4.62	0.62996	0.084366	0.051202	0.017735	0.089607	0.051633
				4.63	0.62863	0.084869	0.050577	0.016972	0.089607	0.051633
				4.64	0.62202	0.087627	0.062044	0.016529	0.089607	0.051633
				4.65	0.62324	0.088649	0.068098	0.01841	0.089607	0.051633
				4.66	0.62795	0.08961	0.069669	0.019182	0.089607	0.051633
				4.67	0.6274	0.089352	0.062928	0.019232	0.089607	0.051633
				4.68	0.61614	0.090193	0.055781	0.020284	0.089607	0.051633
				4.69	0.61482	0.090124	0.055781	0.020284	0.089607	0.051633
				4.7	0.60796	0.093117	0.055781	0.020284	0.086642	0.051883
				4.71	0.60915	0.089123	0.055781	0.020284	0.082464	0.052519
				4.72	0.60488	0.087732	0.055781	0.020284	0.088999	0.051671
				4.73	0.61101	0.083511	0.055781	0.020284	0.089607	0.051633
				4.74	0.61309	0.081693	0.059903	0.019826	0.093821	0.05187
				4.75	0.61072	0.082111	0.061733	0.019895	0.09016	0.053077
				4.76	0.62154	0.081605	0.061733	0.019895	0.089607	0.053184
				4.77	0.62919	0.080841	0.06459	0.021558	0.087214	0.053202
				4.78	0.62609	0.080089	0.068876	0.024469	0.082464	0.053555
				4.79	0.63361	0.081313	0.067039	0.024925	0.082464	0.053555
				4.8	0.62903	0.084975	0.059652	0.026124	0.082464	0.053555
				4.81	0.62789	0.085458	0.064032	0.026131	0.078249	0.053007
				4.82	0.62873	0.088136	0.066889	0.026513	0.075321	0.05282
				4.83	0.62976	0.090103	0.077816	0.028052	0.077714	0.052612
				4.84	0.63476	0.088595	0.073218	0.024657	0.082464	0.052519
				4.85	0.63595	0.088157	0.070262	0.023353	0.082464	0.052519
				4.86	0.63761	0.088746	0.064567	0.021642	0.082464	0.052519
				4.87	0.65138	0.087547	0.064567	0.021642	0.082464	0.052519
				4.88	0.65515	0.088332	0.064567	0.021642	0.082464	0.052519
				4.89	0.65906	0.089346	0.064567	0.021642	0.082464	0.052519
				4.9	0.66611	0.086813	0.070778	0.02357	0.082464	0.052519
				4.91	0.66127	0.084372	0.072504	0.024361	0.082464	0.052519
				4.92	0.65376	0.08311	0.072504	0.024361	0.082464	0.052519
				4.93	0.6664	0.083837	0.072504	0.024361	0.082464	0.052519
				4.94	0.6664	0.083837	0.072504	0.024361	0.082464	0.052519
				4.95	0.66462	0.083964	0.072504	0.024361	0.083839	0.05394
				4.96	0.65012	0.087899	0.068382	0.024568	0.082464	0.059393
				4.97	0.63437	0.087273	0.070674	0.024367	0.082464	0.059393
				4.98	0.62382	0.090174	0.072504	0.024361	0.082464	0.059393
				4.99	0.6281	0.085815	0.072504	0.024361	0.082464	0.059393
				5	0.63126	0.084291	0.073522	0.025575	0.082464	0.059393
				5.01	0.63135	0.083781	0.072504	0.028517	0.082464	0.059393
				5.02	0.63956	0.085468	0.072504	0.028517	0.077214	0.059505
				5.03	0.64565	0.085128	0.066259	0.026775	0.075321	0.059659
				5.04	0.63906	0.083906	0.058615	0.026579	0.075321	0.059659
				5.05	0.63206	0.087511	0.058615	0.026579	0.075321	0.059659
				5.06	0.63434	0.087447	0.058615	0.026579	0.075321	0.059659
				5.07	0.64965	0.087138	0.057761	0.025656	0.075321	0.059659
				5.08	0.65432	0.089595	0.073762	0.024121	0.081285	0.059378
				5.09	0.66208	0.088286	0.082708	0.026337	0.082464	0.059393
				5.1	0.66263	0.088168	0.082708	0.026337	0.082464	0.059393
				5.11	0.63643	0.092432	0.094867	0.026089	0.082464	0.059393
				5.12	0.63852	0.090907	0.097787	0.026486	0.082464	0.059393
				5.13	0.63851	0.089205	0.097787	0.026486	0.082464	0.059393
				5.14	0.63946	0.088367	0.095168	0.02661	0.082464	0.059393
				5.15	0.64133	0.087735	0.08444	0.028009	0.082464	0.059393
				5.16	0.6293	0.090398	0.082708	0.028347	0.082464	0.059393
				5.17	0.62277	0.090799	0.081577	0.027925	0.082464	0.059393
				5.18	0.62049	0.091003	0.070078	0.025764	0.082464	0.059393
				5.19	0.62049	0.091003	0.06646	0.027574	0.086928	0.060234
				5.2	0.62895	0.088951	0.074329	0.031157	0.096749	0.063166
				5.21	0.63543	0.088017	0.083575	0.03138	0.096749	0.063166
				5.22	0.6324	0.088315	0.097379	0.031746	0.096749	0.063166
				5.23	0.63172	0.088626	0.097787	0.031788	0.096749	0.063166
				5.24	0.63815	0.087723	0.097787	0.031788	0.096749	0.063166
				5.25	0.64593	0.083782	0.086506	0.030419	0.096749	0.063166
				5.26	0.64688	0.083307	0.07175	0.031582	0.096749	0.063166
				5.27	0.64511	0.084057	0.07171	0.03159	0.096749	0.063166
				5.28	0.65092	0.082779	0.07171	0.03159	0.092285	0.061657
				5.29	0.66117	0.079173	0.075085	0.032	0.082464	0.059393
				5.3	0.65921	0.080556	0.08544	0.032104	0.082464	0.059393
				5.31	0.65971	0.082321	0.08679	0.032114	0.082464	0.059393
				5.32	0.66027	0.081709	0.08679	0.032114	0.084892	0.059001
				5.33	0.64481	0.082324	0.079843	0.03096	0.089607	0.058522
				5.34	0.64279	0.082543	0.079647	0.03095	0.089607	0.058522
				5.35	0.64456	0.081824	0.079647	0.03095	0.089607	0.058522
				5.36	0.64161	0.079221	0.079647	0.03095	0.090214	0.058498
				5.37	0.65465	0.08005	0.079647	0.03095	0.089607	0.058683
				5.38	0.67401	0.077494	0.086593	0.032061	0.089607	0.058683
				5.39	0.68935	0.07504	0.08679	0.032114	0.089607	0.058683
				5.4	0.69091	0.074935	0.08679	0.032114	0.089607	0.058683
				5.41	0.69134	0.073103	0.08679	0.032114	0.089607	0.058683
				5.42	0.69002	0.074848	0.094686	0.033284	0.093928	0.058333
				5.43	0.70776	0.075277	0.089708	0.031463	0.10389	0.058744
				5.44	0.70927	0.073966	0.08044	0.027415	0.097285	0.059492
				5.45	0.70698	0.073079	0.073853	0.02577	0.096749	0.059585
				5.46	0.71495	0.071535	0.072504	0.02563	0.096749	0.059585
				5.47	0.73307	0.066076	0.072504	0.02563	0.096749	0.059585
				5.48	0.73297	0.067327	0.077718	0.029438	0.095392	0.058308
				5.49	0.72785	0.070035	0.073629	0.031229	0.089607	0.058683
				5.5	0.7184	0.06959	0.077603	0.032345	0.089607	0.058683
				5.51	0.71138	0.074052	0.08044	0.033195	0.089607	0.058683
				5.52	0.71554	0.076188	0.070901	0.032593	0.089607	0.058683
				5.53	0.72466	0.073463	0.065361	0.02888	0.089607	0.058683
				5.54	0.73843	0.065089	0.065361	0.02888	0.089607	0.058683
				5.55	0.74883	0.065804	0.067004	0.029934	0.089607	0.058683
				5.56	0.75481	0.065693	0.072504	0.033807	0.089607	0.058683
				5.57	0.76156	0.069903	0.072504	0.033807	0.082999	0.05931
				5.58	0.7784	0.065367	0.072504	0.033807	0.082464	0.059393
				5.59	0.77664	0.064572	0.072504	0.033807	0.082464	0.059393
				5.6	0.7811	0.062534	0.077915	0.033344	0.082464	0.059393
				5.61	0.77776	0.067421	0.074432	0.02974	0.082464	0.059393
				5.62	0.78675	0.064084	0.072504	0.028517	0.082464	0.059393
				5.63	0.79343	0.056873	0.066932	0.027111	0.082464	0.059393
				5.64	0.80062	0.058125	0.065361	0.02691	0.082464	0.059393
				5.65	0.79776	0.059701	0.065361	0.02691	0.082464	0.059393
				5.66	0.80128	0.061083	0.065361	0.02691	0.082464	0.059393
				5.67	0.80752	0.058096	0.065361	0.02691	0.082464	0.059393
				5.68	0.79997	0.059506	0.065361	0.02691	0.082464	0.059393
				5.69	0.7978	0.066291	0.061996	0.027009	0.082464	0.059393
				5.7	0.79032	0.070323	0.061509	0.028425	0.082464	0.059393
				5.71	0.79269	0.070474	0.073597	0.031971	0.082464	0.059393
				5.72	0.8119	0.063777	0.074946	0.032019	0.082464	0.059393
				5.73	0.81741	0.061771	0.082843	0.033409	0.082464	0.059393
				5.74	0.82422	0.059373	0.078757	0.029629	0.082464	0.059393
				5.75	0.82953	0.055843	0.082882	0.028058	0.070999	0.05875
				5.76	0.83804	0.052032	0.082882	0.028058	0.068178	0.058934
				5.77	0.83673	0.049934	0.082882	0.028058	0.068178	0.058934
				5.78	0.83759	0.051929	0.082882	0.028058	0.068178	0.058934
				5.79	0.83042	0.053663	0.076295	0.0265	0.068178	0.058934
				5.8	0.83649	0.049757	0.076589	0.027479	0.071499	0.058732
				5.81	0.84009	0.048499	0.082089	0.031526	0.082464	0.059393
				5.82	0.85209	0.046014	0.07699	0.030109	0.082464	0.059393
				5.83	0.85939	0.042847	0.074152	0.029673	0.086714	0.05909
				5.84	0.85077	0.045377	0.070224	0.029686	0.077714	0.058543
				5.85	0.85508	0.046404	0.066216	0.030229	0.069357	0.058841
				5.86	0.85955	0.046512	0.066216	0.030229	0.068178	0.058934
				5.87	0.85241	0.049021	0.066216	0.030229	0.072499	0.058708
				5.88	0.8403	0.052985	0.066216	0.030229	0.082464	0.059393
				5.89	0.83443	0.050104	0.066216	0.030229	0.082464	0.059393
				5.9	0.83717	0.048751	0.066216	0.030229	0.091642	0.05929
				5.91	0.85229	0.043708	0.066216	0.030229	0.093678	0.054054
				5.92	0.85102	0.042553	0.066216	0.030229	0.082464	0.052519
				5.93	0.85706	0.043705	0.066216	0.030229	0.082464	0.052519
				5.94	0.85399	0.04561	0.061001	0.025947	0.082464	0.052519
				5.95	0.85427	0.045283	0.059073	0.024455	0.082464	0.052519
				5.96	0.85929	0.043588	0.059073	0.024455	0.082464	0.052519
				5.97	0.8558	0.047505	0.059073	0.024455	0.082464	0.052519
				5.98	0.85994	0.045813	0.055984	0.024251	0.082464	0.052519
				5.99	0.86723	0.044185	0.05193	0.024578	0.082464	0.052519
				6	0.86491	0.044109	0.05193	0.024578	0.082464	0.052519
				6.01	0.86008	0.04434	0.05193	0.024578	0.082464	0.052519
				6.02	0.85002	0.049815	0.055482	0.024255	0.082464	0.052519
				6.03	0.8503	0.050634	0.059867	0.024569	0.082464	0.052519
				6.04	0.85612	0.047552	0.057974	0.02318	0.076499	0.052704
				6.05	0.85893	0.045484	0.052724	0.019769	0.072607	0.053658
				6.06	0.86161	0.043167	0.052724	0.019769	0.075321	0.061007
				6.07	0.8677	0.04017	0.045204	0.019488	0.081607	0.060733
				6.08	0.87187	0.039162	0.044787	0.019557	0.089607	0.061322
				6.09	0.87669	0.039097	0.044787	0.019557	0.089607	0.061322
				6.1	0.87387	0.040343	0.044787	0.019557	0.089607	0.061322
				6.11	0.86637	0.043905	0.044787	0.019557	0.090428	0.061441
				6.12	0.88102	0.036837	0.044787	0.019557	0.10389	0.064862
				6.13	0.87748	0.036985	0.052307	0.019678	0.10389	0.064862
				6.14	0.88338	0.036517	0.052724	0.019769	0.10389	0.064862
				6.15	0.88224	0.037178	0.052724	0.019769	0.090464	0.064721
				6.16	0.86679	0.041848	0.052724	0.019769	0.089607	0.064807
				6.17	0.85953	0.04462	0.052724	0.019769	0.089607	0.064807
				6.18	0.85824	0.044079	0.052724	0.019769	0.089607	0.064807
				6.19	0.8585	0.043957	0.052724	0.019769	0.089607	0.064807
				6.2	0.86405	0.041625	0.052724	0.019769	0.089607	0.064807
				6.21	0.86995	0.041357	0.052724	0.019769	0.089607	0.064807
				6.22	0.8712	0.041408	0.052724	0.019769	0.095571	0.064446
				6.23	0.86618	0.040501	0.052724	0.019769	0.10304	0.064019
				6.24	0.85628	0.042089	0.045204	0.019488	0.11104	0.064373
				6.25	0.85575	0.04525	0.044787	0.019557	0.11104	0.064373
				6.26	0.86594	0.040975	0.044787	0.019557	0.11104	0.064373
				6.27	0.87199	0.039429	0.044787	0.019557	0.11104	0.064373
				6.28	0.87199	0.039429	0.044787	0.019557	0.11104	0.064373
				6.29	0.86443	0.037846	0.044787	0.019557	0.11104	0.064373
				6.3	0.86544	0.038969	0.044787	0.019557	0.11104	0.064373
				6.31	0.85825	0.041236	0.044787	0.019557	0.097607	0.064346
				6.32	0.8707	0.03901	0.044787	0.019557	0.096749	0.064439
				6.33	0.87364	0.038156	0.049946	0.019066	0.091428	0.064002
				6.34	0.87364	0.038156	0.052724	0.019374	0.082464	0.064262
				6.35	0.86791	0.037112	0.052724	0.019374	0.082464	0.064262
				6.36	0.86866	0.0372	0.052724	0.019374	0.082464	0.064262
				6.37	0.8702	0.037968	0.051533	0.019193	0.082464	0.064262
				6.38	0.87364	0.038156	0.044787	0.019557	0.082464	0.064262
				6.39	0.87364	0.038156	0.043698	0.01935	0.082464	0.064262
				6.4	0.87471	0.038246	0.037644	0.019309	0.082464	0.064262
				6.41	0.8694	0.037728	0.037644	0.019309	0.077285	0.059873
				6.42	0.86292	0.03763	0.037644	0.019309	0.075321	0.058242
				6.43	0.86253	0.037562	0.037644	0.019309	0.075321	0.058242
				6.44	0.86882	0.038193	0.037644	0.019309	0.075321	0.058242
				6.45	0.86791	0.039773	0.037644	0.019309	0.075321	0.058242
				6.46	0.86645	0.038895	0.038835	0.019106	0.075321	0.058242
				6.47	0.87336	0.03813	0.045581	0.01935	0.075321	0.058242
				6.48	0.87364	0.038156	0.03937	0.018608	0.075321	0.058242
				6.49	0.87364	0.038156	0.037644	0.018765	0.075321	0.058242
				6.5	0.86842	0.037992	0.037644	0.018765	0.075321	0.058242
				6.51	0.86814	0.038004	0.037644	0.018765	0.075321	0.058242
				6.52	0.86814	0.038004	0.037091	0.018402	0.075321	0.058242
				6.53	0.86814	0.038004	0.022962	0.01424	0.075321	0.058242
				6.54	0.86533	0.038618	0.022565	0.014309	0.071071	0.058258
				6.55	0.86699	0.038231	0.027404	0.016906	0.068178	0.058447
				6.56	0.86814	0.038004	0.029708	0.018463	0.068178	0.058447
				6.57	0.87185	0.03802	0.029708	0.018463	0.068178	0.058447
				6.58	0.87913	0.039088	0.029708	0.018463	0.068017	0.058313
				6.59	0.87913	0.039088	0.029708	0.018463	0.061035	0.052657
				6.6	0.87913	0.039088	0.029708	0.018463	0.061035	0.052657
				6.61	0.87807	0.039647	0.029708	0.018463	0.061035	0.052657
				6.62	0.87744	0.039991	0.029708	0.018463	0.061035	0.052657
				6.63	0.87913	0.039088	0.023378	0.017369	0.061035	0.052657
				6.64	0.87391	0.038184	0.021771	0.017449	0.061035	0.052657
				6.65	0.87648	0.039567	0.029311	0.017927	0.061035	0.052657
				6.66	0.87913	0.039088	0.029708	0.01804	0.061035	0.052657
				6.67	0.87913	0.039088	0.029708	0.01804	0.061035	0.052657
				6.68	0.87913	0.039088	0.029708	0.01804	0.061035	0.052657
				6.69	0.87913	0.039088	0.029708	0.01804	0.061035	0.052657
				6.7	0.87437	0.038236	0.029708	0.01804	0.061035	0.052657
				6.71	0.87391	0.038184	0.029708	0.01804	0.061035	0.052657
				6.72	0.87364	0.038156	0.029708	0.01804	0.059678	0.051595
				6.73	0.87364	0.038156	0.029708	0.01804	0.053892	0.047239
				6.74	0.87364	0.038156	0.028517	0.017727	0.053071	0.046781
				6.75	0.87364	0.038156	0.021771	0.017449	0.039607	0.040925
				6.76	0.87258	0.038717	0.021771	0.017449	0.039607	0.040925
				6.77	0.87332	0.041267	0.021771	0.017449	0.039607	0.040925
				6.78	0.87913	0.039088	0.021771	0.017449	0.039607	0.040925
				6.79	0.87211	0.039428	0.018057	0.013911	0.039607	0.040925
				6.8	0.87199	0.039446	0.015343	0.012591	0.038035	0.039573
				6.81	0.87199	0.039446	0.014628	0.012635	0.032464	0.034928
				6.82	0.87199	0.039446	0.014628	0.012635	0.032464	0.034928
				6.83	0.87199	0.039446	0.014628	0.012635	0.032464	0.034928
				6.84	0.87199	0.039446	0.014628	0.012635	0.032464	0.034928
				6.85	0.87199	0.039446	0.014628	0.012635	0.032464	0.034928
				6.86	0.87199	0.039446	0.014628	0.012635	0.032464	0.034928
				6.87	0.87199	0.039446	0.019787	0.012829	0.032464	0.034928
				6.88	0.87199	0.039446	0.025422	0.013695	0.032464	0.034928
				6.89	0.87285	0.04169	0.029708	0.014681	0.032464	0.034928
				6.9	0.87199	0.042181	0.029708	0.014681	0.032464	0.034928
				6.91	0.87199	0.042181	0.029708	0.014681	0.032464	0.034928
				6.92	0.87199	0.042181	0.023279	0.013687	0.032464	0.034928
				6.93	0.86842	0.041493	0.017406	0.012478	0.035767	0.033752
				6.94	0.86497	0.042405	0.014628	0.012635	0.039607	0.032753
				6.95	0.86485	0.04242	0.014628	0.012635	0.039607	0.032753
				6.96	0.86485	0.04242	0.014628	0.012635	0.039607	0.032753
				6.97	0.85786	0.044066	0.014628	0.012635	0.039607	0.032753
				6.98	0.86231	0.042894	0.014628	0.012635	0.039607	0.032753
				6.99	0.86485	0.04242	0.014628	0.012635	0.039607	0.032753
				7	0.86485	0.04242	0.014628	0.012635	0.047571	0.036506
				7.01	0.86485	0.04242	0.014628	0.012635	0.047017	0.042241
				7.02	0.86272	0.042807	0.014628	0.012635	0.046749	0.042335
				7.03	0.85567	0.04408	0.014628	0.012635	0.053392	0.042292
				7.04	0.85751	0.041737	0.014628	0.012635	0.061035	0.043516
				7.05	0.85935	0.041417	0.015819	0.012492	0.060214	0.043029
				7.06	0.85552	0.042168	0.02919	0.017667	0.051339	0.036617
				7.07	0.84729	0.043006	0.029708	0.01804	0.053892	0.036775
				7.08	0.84592	0.042984	0.029708	0.01804	0.040571	0.035077
				7.09	0.85619	0.04272	0.029708	0.01804	0.039607	0.035147
				7.1	0.85935	0.041417	0.029708	0.01804	0.039607	0.035147
				7.11	0.85935	0.041417	0.029708	0.01804	0.047571	0.035359
				7.12	0.85935	0.041417	0.029708	0.01804	0.053892	0.036775
				7.13	0.85634	0.04198	0.024549	0.017247	0.053892	0.036775
				7.14	0.85196	0.042206	0.021771	0.017449	0.051499	0.036621
				7.15	0.85908	0.041386	0.018718	0.015168	0.046749	0.036779
				7.16	0.85935	0.041417	0.014628	0.012635	0.046749	0.036779
				7.17	0.85935	0.041417	0.022841	0.014547	0.042928	0.034054
				7.18	0.85935	0.041417	0.029708	0.01804	0.039607	0.031868
				7.19	0.85935	0.041417	0.029708	0.01804	0.031642	0.029706
				7.2	0.85935	0.041417	0.028517	0.017727	0.025321	0.029447
				7.21	0.85935	0.041417	0.021771	0.017449	0.029142	0.032299
				7.22	0.85935	0.041417	0.021771	0.017449	0.032464	0.034928
				7.23	0.85935	0.041417	0.021771	0.017449	0.032464	0.034928
				7.24	0.85935	0.041417	0.021771	0.017449	0.032464	0.034928
				7.25	0.85935	0.041417	0.021771	0.017449	0.032464	0.034928
				7.26	0.85555	0.04059	0.021771	0.017449	0.032464	0.034928
				7.27	0.85221	0.040148	0.021771	0.017449	0.032464	0.034928
				7.28	0.85601	0.040673	0.021771	0.017449	0.032464	0.034928
				7.29	0.85935	0.041417	0.021771	0.017449	0.032464	0.034928
				7.3	0.85935	0.041417	0.021771	0.017449	0.032464	0.034928
				7.31	0.85935	0.041417	0.021771	0.017449	0.032464	0.034928
				7.32	0.85935	0.041417	0.021771	0.017449	0.032464	0.034928
				7.33	0.84832	0.044846	0.021771	0.017449	0.032464	0.034928
				7.34	0.84427	0.046998	0.021771	0.017449	0.032464	0.034928
				7.35	0.84427	0.046998	0.021771	0.017449	0.032464	0.034928
				7.36	0.84427	0.046998	0.021771	0.017449	0.032464	0.034928
				7.37	0.8475	0.045238	0.015146	0.012911	0.032464	0.034928
				7.38	0.84724	0.040953	0.016271	0.012595	0.032464	0.034928
				7.39	0.84835	0.039132	0.021771	0.013949	0.037714	0.034948
				7.4	0.85048	0.039476	0.021771	0.013949	0.039607	0.035147
				7.41	0.85011	0.045489	0.021771	0.013949	0.039607	0.035147
				7.42	0.84926	0.045836	0.021771	0.013949	0.039607	0.035147
				7.43	0.85207	0.046458	0.021771	0.013949	0.039607	0.035147
				7.44	0.85221	0.046441	0.021771	0.013949	0.039607	0.035147
				7.45	0.85489	0.045168	0.021771	0.013949	0.040964	0.036227
				7.46	0.85081	0.043916	0.021771	0.013949	0.046749	0.041017
				7.47	0.85538	0.045892	0.021771	0.013949	0.046749	0.041017
				7.48	0.85481	0.04531	0.021771	0.013949	0.046749	0.041017
				7.49	0.85691	0.044371	0.021771	0.013949	0.046749	0.041017
				7.5	0.85691	0.044371	0.021771	0.013949	0.046749	0.041017
				7.51	0.85691	0.044371	0.021771	0.013949	0.044357	0.040847
				7.52	0.85691	0.044371	0.021771	0.013949	0.039607	0.040925
				7.53	0.85691	0.044371	0.021771	0.013949	0.039607	0.040925
				7.54	0.85691	0.044371	0.021771	0.013949	0.037446	0.039071
				7.55	0.85073	0.045398	0.021771	0.013949	0.032464	0.034928
				7.56	0.85237	0.045045	0.021771	0.013949	0.036785	0.036743
				7.57	0.85691	0.044371	0.021771	0.013949	0.046749	0.042335
				7.58	0.85691	0.044371	0.021771	0.013949	0.048392	0.042228
				7.59	0.85691	0.044371	0.021771	0.013949	0.061035	0.043516
				7.6	0.85691	0.044371	0.021771	0.013949	0.061035	0.043516
				7.61	0.85691	0.044371	0.021771	0.013949	0.061035	0.043516
				7.62	0.84798	0.044783	0.021771	0.013949	0.047249	0.036943
				7.63	0.84977	0.045632	0.021771	0.013949	0.046749	0.036779
				7.64	0.84977	0.045632	0.021771	0.013949	0.046749	0.036779
				7.65	0.84977	0.045632	0.027236	0.017035	0.046749	0.036779
				7.66	0.84764	0.046332	0.028914	0.018209	0.046749	0.036779
				7.67	0.84183	0.048671	0.028914	0.018209	0.046749	0.036779
				7.68	0.8409	0.048932	0.028914	0.018209	0.037964	0.034968
				7.69	0.84788	0.043662	0.028914	0.018209	0.032464	0.034928
				7.7	0.85691	0.044371	0.035124	0.018618	0.039107	0.037886
				7.71	0.8564	0.044586	0.036851	0.019092	0.046749	0.042335
				7.72	0.85142	0.046937	0.036851	0.019092	0.046749	0.042335
				7.73	0.85142	0.046937	0.036851	0.019092	0.048392	0.042228
				7.74	0.85142	0.046937	0.036851	0.019092	0.061035	0.043516
				7.75	0.85142	0.046937	0.036851	0.019092	0.058678	0.042146
				7.76	0.84792	0.04621	0.036851	0.019092	0.046749	0.036779
				7.77	0.85134	0.04692	0.036851	0.019092	0.046749	0.036779
				7.78	0.85142	0.046937	0.036851	0.019092	0.046749	0.036779
				7.79	0.84532	0.049126	0.036851	0.019092	0.046749	0.036779
				7.8	0.8373	0.050707	0.036851	0.019092	0.046749	0.036779
				7.81	0.83634	0.050897	0.036851	0.019092	0.052035	0.04084
				7.82	0.8362	0.049685	0.036851	0.019092	0.053892	0.042331
				7.83	0.83742	0.049368	0.036851	0.019092	0.045107	0.040886
				7.84	0.83838	0.048937	0.035208	0.018054	0.038607	0.040063
				7.85	0.83965	0.049114	0.029708	0.01537	0.032464	0.034928
				7.86	0.84447	0.04655	0.029708	0.01537	0.031107	0.033839
				7.87	0.84631	0.045962	0.029708	0.01537	0.025321	0.029447
				7.88	0.84631	0.045962	0.029708	0.01537	0.026964	0.029384
				7.89	0.85571	0.043982	0.029708	0.01537	0.039607	0.031868
				7.9	0.85701	0.044081	0.029708	0.01537	0.041321	0.032972
				7.91	0.85477	0.04364	0.029708	0.01537	0.046749	0.036779
				7.92	0.84829	0.043709	0.029708	0.01537	0.046749	0.036779
				7.93	0.83578	0.046355	0.029708	0.01537	0.046749	0.036779
				7.94	0.84093	0.045534	0.029708	0.01537	0.046749	0.036779
				7.95	0.84306	0.046282	0.029708	0.01537	0.046749	0.036779
				7.96	0.83838	0.048937	0.029708	0.01537	0.046749	0.036779
				7.97	0.83838	0.048937	0.029708	0.01537	0.046749	0.036779
				7.98	0.83808	0.048896	0.029708	0.01537	0.046749	0.036779
				7.99	0.82787	0.047335	0.029708	0.01537	0.046749	0.036779
				8	0.81252	0.0505	0.029708	0.01537	0.046749	0.036779

## Sheet: Fig2c
Traces	Sucrose trial		Remifentanil Trial		Neutral trial
Time (s)	Mean Hz-baseline	SEM	Mean Hz-baseline	SEM	Mean Hz-baseline	SEM
-1	-1.03218	0.690756	-0.759844	0.562754	0.122284	0.840389
-0.99	-0.0566383	1.19444	0.190898	0.842105	-1.11612	0.8386
-0.98	-0.0881151	0.992499	-0.884049	0.726829	-0.328472	1.17711
-0.97	-0.984457	0.739464	-0.623443	0.779776	-1.57946	0.947472
-0.96	-1.07749	0.669958	0.794526	0.927578	0.144109	1.45083
-0.95	-0.580873	0.800908	0.516552	0.992954	-0.162812	0.858522
-0.94	-0.666171	0.811192	-0.278557	0.680932	-0.317901	0.942212
-0.93	-1.4643	0.669035	-0.450226	0.566252	0.0748708	0.881563
-0.92	-2.52397	0.538684	-0.465782	0.568171	-0.668937	1.11156
-0.91	-2.02288	0.511831	-0.488599	0.786596	-1.75149	0.596955
-0.9	-0.349722	0.771118	0.593442	0.78991	-1.82738	0.880838
-0.89	1.0367	1.21855	1.6112	1.06323	-0.687874	0.860733
-0.88	1.61322	0.746801	2.22485	1.32148	-0.583217	0.816948
-0.87	0.263825	0.42133	0.201243	0.721793	-1.00147	0.755776
-0.86	-0.40854	0.543225	1.31968	0.74647	-1.21282	0.677682
-0.85	0.215344	0.693986	0.641407	1.05563	-0.612904	1.0295
-0.84	0.0462256	0.732788	-0.398401	0.732051	-1.01647	0.720927
-0.83	-0.552146	0.565135	-0.755701	0.86357	-0.278122	0.859693
-0.82	-0.361724	0.874654	-0.650054	0.879134	0.0949722	1.24764
-0.81	-1.41437	0.632991	-0.778165	0.853668	0.519066	1.13052
-0.8	-0.742041	0.736137	-0.0785217	0.59469	-0.444483	0.819849
-0.79	-1.78603	0.561264	-0.0779102	0.742333	-0.695799	1.00054
-0.78	-0.898131	0.867387	-0.750801	0.703941	0.826194	1.63258
-0.77	0.535375	0.806507	-0.782332	0.648818	-0.0537197	1.00453
-0.76	1.00655	0.952837	-1.15334	0.867098	-0.969483	0.994774
-0.75	0.142791	0.740691	-1.38785	0.726664	0.923469	0.758749
-0.74	0.2099	0.689866	-1.67259	0.760716	1.17328	1.22278
-0.73	1.23053	0.74976	-0.717152	0.759525	-0.113905	0.775576
-0.72	-0.789279	0.513608	0.274167	0.847365	-0.764327	0.975627
-0.71	0.24328	0.701764	1.13937	1.00984	-0.15071	1.04794
-0.7	1.29536	0.867556	-0.109529	0.561056	0.159354	0.867148
-0.69	0.236379	0.645624	0.607519	0.986333	-0.390677	0.836838
-0.68	-0.136505	0.564447	1.3324	0.953728	-0.668611	1.02141
-0.67	-0.00709313	0.792163	0.0964487	0.759593	-0.809053	1.11091
-0.66	-0.342584	0.867843	0.81256	1.03252	-0.644449	1.18361
-0.65	0.480359	0.587062	-0.401657	0.632422	0.381004	1.18038
-0.64	-0.756097	0.558006	0.654344	0.974045	-0.278677	0.878556
-0.63	-0.107833	0.963904	-0.335774	0.719583	-0.847586	0.673942
-0.62	-0.541618	0.923715	-0.417441	0.813081	0.985064	1.45504
-0.61	0.183478	1.03917	-0.182294	0.791064	-0.44458	0.812059
-0.6	-0.646381	0.800975	-0.985041	0.878551	-1.63813	0.773502
-0.59	-0.312698	0.826592	-0.384687	0.749632	-1.29895	0.876094
-0.58	0.293832	0.699859	0.843983	0.968245	-2.30541	0.919968
-0.57	1.63046	0.889524	0.0702604	0.910884	-1.165	1.03894
-0.56	0.200845	0.659261	-0.00460033	0.737149	-0.82431	0.994779
-0.55	0.512051	0.652796	0.604166	0.937709	0.290119	0.943302
-0.54	0.0965624	0.694992	1.67673	1.18779	1.32438	1.2338
-0.53	-0.303438	0.659853	0.207017	0.834904	1.61143	1.12752
-0.52	-0.150482	0.678335	0.391395	1.13576	-0.128073	0.961929
-0.51	0.409022	0.948893	0.555894	1.15268	2.05535	1.55853
-0.5	0.510534	0.923562	0.577176	1.13437	0.331807	1.00302
-0.49	1.71379	1.09975	1.26645	0.899303	-0.0679676	1.08915
-0.48	0.0267241	0.890339	0.738047	0.770852	-0.0344058	1.20549
-0.47	-1.10965	0.49447	0.226267	0.8742	-0.253016	1.24029
-0.46	0.0926125	0.672879	-0.698056	0.834273	1.2855	1.41501
-0.45	-0.650877	0.702864	0.151074	0.673559	-0.528336	0.954589
-0.44	-0.541695	0.634435	0.316531	0.772246	0.910813	1.4196
-0.43	0.314455	0.795832	-0.874785	0.601561	2.10916	1.64932
-0.42	0.163614	0.922803	-0.413105	0.65563	1.30128	0.979467
-0.41	-0.0498789	0.651613	-0.959294	0.955153	0.186341	1.10723
-0.4	0.503288	0.902835	-0.672537	0.828032	1.27194	1.043
-0.39	0.27176	0.85674	-1.28295	0.694027	-0.0640486	0.751992
-0.38	-0.776436	0.70899	0.0328463	0.792948	-0.267995	1.10497
-0.37	-0.660294	0.776203	0.675436	0.855752	0.100089	1.0555
-0.36	1.40073	0.886419	1.01912	1.10501	0.521653	1.44205
-0.35	0.516352	0.822342	-0.32561	0.738606	-0.207606	1.27743
-0.34	1.25012	0.882282	-0.378653	0.856323	-0.340536	1.25556
-0.33	0.128454	0.761686	-0.34002	0.750186	-1.58555	1.11683
-0.32	1.2479	1.02728	0.756535	1.13587	-1.03682	1.03674
-0.31	-0.244859	0.765629	0.416962	0.841254	0.418306	1.13162
-0.3	0.180412	0.926478	0.0563999	0.907873	0.21131	1.114
-0.29	0.256306	1.0217	-0.18749	0.718457	2.69798	1.7991
-0.28	0.321621	0.754156	-0.572473	0.795182	3.01222	1.38622
-0.27	-0.282116	0.691664	-0.0584292	0.877616	2.69988	1.3322
-0.26	0.436561	0.845101	-0.202513	0.884845	1.83534	1.25222
-0.25	0.110478	0.698984	0.33417	1.03812	0.220635	1.01911
-0.24	-0.299067	0.727273	0.373384	0.862527	2.23155	1.31972
-0.23	-0.71476	0.79635	-0.29093	0.627442	1.83426	0.850014
-0.22	0.372832	0.756692	0.57928	0.898373	-0.486618	0.696808
-0.21	0.934695	1.01602	1.49719	0.937406	1.16746	0.974469
-0.2	0.377791	1.03514	1.27343	0.93597	0.825433	1.45102
-0.19	-0.0946739	0.70925	0.730356	0.980099	0.652602	1.01874
-0.18	0.108316	0.906459	0.143715	0.754281	-0.848144	0.736123
-0.17	-0.970266	0.569623	-0.532102	0.526941	-1.60648	0.590542
-0.16	-0.991792	0.717879	0.459427	0.621165	-0.105116	1.02292
-0.15	0.111754	0.811028	-1.26063	0.521335	-1.23102	0.997328
-0.14	-0.282818	0.770915	-1.16133	0.697669	-0.386535	1.10798
-0.13	-0.0718217	0.728234	-2.27404	0.616599	-0.902087	0.976435
-0.12	-0.415345	0.59476	-0.608176	0.854766	-0.691459	0.953712
-0.11	0.0726202	1.12379	-0.392432	0.596495	1.06396	1.14079
-0.1	1.49021	1.13995	0.469889	0.777452	0.0664223	0.859793
-0.09	1.65247	0.986456	0.171016	0.998653	-0.908775	0.686788
-0.08	0.705109	0.835022	-0.795151	0.562028	0.954143	1.10359
-0.07	0.407249	0.794398	-1.42344	0.633962	0.246502	1.37312
-0.06	1.01443	0.967365	0.672451	0.885637	-0.111073	1.1933
-0.05	0.7083	1.07903	0.061964	0.757899	-0.527326	0.831763
-0.04	0.932205	0.900849	0.0585125	0.662093	0.911324	1.11334
-0.03	-0.926432	0.654431	0.131409	0.752076	0.460434	1.20573
-0.02	0.261343	0.668314	0.310333	0.729061	-0.47411	0.824908
-0.01	0.245644	0.677921	0.223276	0.990117	-0.4752	0.930902
-3.55271e-15	0.0439194	0.552708	-0.0974147	0.819053	0.230955	1.31445
0.01	-0.343917	0.726612	1.65688	1.26539	0.35221	1.13073
0.02	-0.0770235	1.02706	1.53533	0.906987	-0.528796	1.16803
0.03	0.980198	0.817674	1.90607	1.0176	1.61729	1.03288
0.04	6.08386	2.11859	2.98895	1.1118	2.46615	1.53867
0.05	13.0731	2.6031	10.6082	1.70083	5.0152	2.00391
0.06	22.3378	3.14716	22.181	2.11935	15.726	3.33508
0.07	26.5814	3.12341	32.7268	3.49158	22.3161	3.44638
0.08	27.5637	2.99314	31.3855	3.01809	25.6461	3.76238
0.09	29.4259	3.1966	31.4665	3.51228	26.6221	4.03029
0.1	26.9484	3.15276	27.3964	3.36808	24.5239	3.6399
0.11	26.3328	3.45536	28.387	3.56044	23.2282	4.08741
0.12	27.884	3.90601	27.6601	3.61041	21.3956	4.00956
0.13	27.6368	3.45179	26.2959	3.48075	16.2293	3.16335
0.14	21.4844	2.82849	17.8201	2.41932	12.9121	2.88059
0.15	15.2886	2.64509	14.6831	2.28488	10.5292	2.03267
0.16	11.0373	2.31761	11.7483	1.762	7.20492	1.85542
0.17	9.97547	2.13973	7.63855	1.82956	3.16948	1.50381
0.18	7.12717	1.60171	5.00487	1.2337	1.13035	1.09357
0.19	10.1528	2.4201	4.76016	1.40077	0.571111	1.02972
0.2	7.30881	2.14396	3.6157	1.55091	-0.653753	1.16242
0.21	9.7423	2.31391	6.37118	2.83667	-0.565976	0.90346
0.22	8.72816	2.19827	5.79643	2.33977	-1.4639	0.897197
0.23	8.36476	2.73515	5.9307	1.93371	-0.739776	1.62739
0.24	6.39675	1.76912	6.0076	2.0758	0.332833	1.58028
0.25	6.40894	1.57042	4.84805	1.94054	0.403689	1.31991
0.26	6.29386	1.47798	5.48828	1.76735	-0.267216	1.29901
0.27	6.33825	1.82919	5.75988	1.92869	-0.135095	1.31721
0.28	4.95129	1.72956	3.97301	1.11446	0.167235	1.56374
0.29	5.38235	1.74097	4.42038	2.12386	0.0844345	1.36115
0.3	7.18501	2.01497	4.29078	1.92811	-1.13525	1.08199
0.31	5.37621	1.31785	4.24256	1.56078	-1.51599	1.10616
0.32	4.28461	1.35496	4.35639	1.566	-1.70838	1.42402
0.33	4.49315	1.53625	2.44897	1.16441	-1.8056	1.24839
0.34	7.38437	2.48391	4.90233	1.5062	-2.09029	0.967389
0.35	5.05565	1.60702	3.26659	1.37089	-1.99857	0.785903
0.36	4.83387	1.32515	3.38419	1.53247	-2.42337	0.887491
0.37	5.62093	1.22796	2.43648	1.38914	-2.40245	0.763931
0.38	5.3325	1.28461	2.80812	1.36054	0.199385	1.40695
0.39	4.3468	1.15023	3.80559	1.72069	0.10069	1.32746
0.4	3.77674	1.52013	3.13349	1.28891	-0.65589	1.3469
0.41	4.77591	1.793	4.45408	1.67461	-0.0959166	1.11225
0.42	5.46156	1.41913	2.64589	1.2262	0.658179	1.30797
0.43	3.75068	1.0588	2.90617	1.09597	-1.08089	0.895708
0.44	2.23849	1.21079	2.06593	1.07456	-2.4308	0.620035
0.45	2.4411	1.29948	2.81158	1.15228	-0.0505101	0.921744
0.46	2.83248	1.11997	2.97335	1.36168	-0.261153	0.977476
0.47	3.05613	1.13406	2.46632	1.23517	-0.603162	1.40313
0.48	2.42972	1.42353	1.79103	0.826427	-1.01155	1.1573
0.49	1.47141	1.29953	1.88931	0.875654	-1.45348	1.0372
0.5	2.95169	1.53521	2.50129	1.15066	-0.498943	0.876693
0.51	3.12277	1.41228	3.01646	1.36191	-1.90116	0.982537
0.52	2.88995	1.29414	2.0709	0.795435	-2.37414	0.9165
0.53	2.7329	1.37615	0.778094	0.785705	-1.67087	0.944323
0.54	4.20595	1.59044	0.364288	1.0996	-2.72891	0.860185
0.55	2.05658	0.874825	1.65274	1.37785	-1.85013	0.747019
0.56	1.33615	0.8886	1.28458	0.879061	-2.58393	0.759932
0.57	0.507517	0.919566	2.16637	1.15857	-2.71915	0.741006
0.58	1.96559	1.36531	2.26967	1.22999	-2.55191	0.748846
0.59	2.55589	1.52471	1.96679	1.31911	-3.40968	0.621821
0.6	2.34923	1.531	2.55582	1.05385	-2.66526	0.621658
0.61	2.80368	1.37558	0.437947	0.548641	-2.52468	0.699587
0.62	1.99115	1.26991	-0.43405	0.55869	-2.45364	0.825089
0.63	1.93206	1.14333	0.407583	0.855815	-2.65331	0.793601
0.64	1.21484	1.06132	2.16977	1.15354	-2.75421	0.753758
0.65	1.27539	0.969281	1.00193	0.842148	-1.62734	0.987931
0.66	0.800757	0.87486	0.163301	0.906521	-2.00021	1.008
0.67	0.116248	0.803465	-0.367173	0.771098	-1.24635	1.11318
0.68	1.34269	1.00066	0.219326	0.701832	-0.865416	1.03468
0.69	0.763867	0.787055	1.48399	0.959539	-0.43736	0.993643
0.7	1.72322	1.10357	1.98267	0.775555	-1.16334	0.878269
0.71	3.05103	1.51844	0.566978	0.712227	-0.823472	0.788472
0.72	4.35268	1.68532	0.937855	1.2187	-0.651734	0.94399
0.73	4.51699	1.92191	2.05977	1.38526	-1.27166	0.797353
0.74	4.11046	1.90418	2.18043	1.04301	-2.05605	0.898994
0.75	3.83694	1.55051	2.52169	1.44579	-1.98127	0.918843
0.76	3.65279	1.41994	0.656268	0.851109	-1.94348	0.815512
0.77	1.23784	1.06236	1.08422	1.38035	-0.510974	1.1903
0.78	1.29233	1.28685	0.230914	0.719434	0.684019	1.29547
0.79	0.110519	0.826631	1.74613	1.14564	0.345578	1.19231
0.8	0.827385	0.860848	1.73733	1.0135	-0.767715	0.838972
0.81	0.00429664	0.840256	2.29391	1.1335	0.0831468	1.15692
0.82	0.994322	1.21637	1.24802	1.28385	1.69094	1.48426
0.83	1.11132	0.664392	0.758648	1.2126	-0.323467	0.790828
0.84	2.79419	1.27889	1.52843	1.01684	-0.163511	1.10302
0.85	1.17697	0.84028	1.10959	1.09839	-1.26053	1.01531
0.86	1.29601	0.916758	1.06808	1.04618	-1.10815	0.856364
0.87	2.26041	1.0389	1.61374	1.33141	-1.26672	0.730204
0.88	2.54616	1.03452	2.31012	1.25185	-0.169004	0.815269
0.89	3.71847	1.50091	0.575394	0.955735	-0.0854599	1.25654
0.9	2.75693	1.19443	0.0914416	0.889763	-0.985522	0.921571
0.91	3.62572	1.4669	0.093829	0.657209	-0.969189	1.03634
0.92	2.19886	1.17036	-1.3447	0.611782	-2.84549	0.666516
0.93	1.91909	1.31161	1.58131	1.13075	-1.4379	0.750344
0.94	2.19249	1.08616	1.61694	0.919779	-1.66892	0.728177
0.95	2.99635	1.1812	1.11319	0.982972	-1.55008	1.19056
0.96	3.98414	1.73114	0.30739	0.98334	-1.01889	1.11584
0.97	3.77786	1.29789	0.888804	0.879252	0.898503	1.67308
0.98	3.64616	1.32022	0.861168	1.06254	-0.959459	1.21751
0.99	2.12693	1.0261	0.284743	1.28932	-2.13387	0.985217
1	2.67732	1.40169	0.421609	1.39445	-1.31388	1.0961
1.01	1.63364	1.06803	0.956299	1.21998	-1.60625	1.13339
1.02	2.78343	1.41567	1.5272	1.05921	-1.04728	1.0276
1.03	0.737495	0.812602	1.15226	1.33223	-0.764826	0.861985
1.04	0.807024	0.877638	0.829911	0.955231	-0.386531	0.756882
1.05	0.0980578	1.11079	2.41136	0.935247	-0.902085	1.08903
1.06	0.438757	0.971177	1.74457	1.05198	-2.34044	0.659329
1.07	0.948519	0.94159	1.79306	1.09222	-1.1827	1.07508
1.08	0.854188	0.856505	0.523659	0.989699	0.815731	0.90799
1.09	0.493797	0.931252	1.13097	0.873455	0.176562	1.23174
1.1	1.13402	0.695729	0.710863	0.796977	-1.7954	0.626364
1.11	2.09945	0.784766	1.03875	1.10029	-0.200577	0.894157
1.12	2.33827	0.697944	1.50918	1.26931	-0.101413	1.02386
1.13	1.2015	0.649427	1.20485	1.26342	-0.0513049	0.758347
1.14	2.7393	0.917923	2.70149	1.49954	-1.20383	0.80348
1.15	1.93108	0.968811	3.1008	1.17472	-1.78621	0.744855
1.16	0.732277	1.0816	1.74909	1.07669	-1.37378	0.84957
1.17	0.027569	1.01263	1.43983	0.964279	-1.16538	0.823207
1.18	1.26114	1.2483	2.9232	1.03374	0.353343	1.04708
1.19	1.79674	0.898531	2.46701	1.04488	-0.528222	0.85903
1.2	0.284075	0.705093	0.954093	1.01979	0.204165	1.09418
1.21	0.635435	0.721797	0.92249	0.874843	-1.31031	1.13059
1.22	1.29268	0.891118	1.56994	0.880872	0.751247	1.18537
1.23	3.05193	1.10063	1.28603	1.39863	1.08626	1.63527
1.24	1.85018	1.23595	0.837681	1.0933	-0.629017	0.858351
1.25	1.4785	1.21102	1.56793	1.27766	-1.26018	0.874887
1.26	1.81051	1.34222	0.486696	0.903699	-1.34355	0.902197
1.27	0.762816	0.896918	0.282335	0.921837	-0.207823	1.08112
1.28	0.9627	1.01545	1.69143	0.818984	-0.811783	1.09428
1.29	1.22715	1.02756	0.534146	0.70393	-1.35254	0.892942
1.3	3.30688	1.39965	1.08593	0.944334	-0.683505	0.940153
1.31	2.62574	0.999415	1.05627	0.726066	-1.28772	0.736291
1.32	2.80289	0.87095	0.345938	0.834105	-0.650751	1.15813
1.33	3.60968	1.14504	1.54984	0.544215	-0.09332	1.007
1.34	2.62767	0.899928	1.33369	0.94432	0.188353	1.10609
1.35	2.55859	1.15463	0.443116	0.802686	0.330684	1.27093
1.36	1.30708	1.13367	2.90191	1.04695	0.402605	1.1491
1.37	0.711426	0.810425	1.74379	0.933041	-0.267762	1.06271
1.38	2.04433	1.29718	2.28049	1.15582	0.100206	1.04578
1.39	3.43814	1.27591	3.7442	1.35133	-1.59841	0.818798
1.4	3.27474	1.27617	2.19011	1.0382	-0.101039	0.883737
1.41	2.19445	0.829853	1.46479	1.12114	-0.0511171	1.13377
1.42	0.812723	0.69856	0.755865	1.02198	-0.26146	1.0293
1.43	0.960665	0.890788	-0.529394	0.986892	-0.838887	0.862079
1.44	1.38985	1.28222	1.21971	0.901659	-1.13066	1.0344
1.45	1.48412	0.615657	1.24554	0.977033	-2.69151	0.916718
1.46	1.41649	0.837628	1.68083	0.770663	-1.83124	0.96054
1.47	1.32292	0.651289	0.726822	0.613704	-2.57438	0.575816
1.48	2.13011	1.20919	2.48051	1.3646	-1.06534	0.99164
1.49	1.06454	1.11505	2.51987	0.913383	-1.71623	0.938436
1.5	1.79059	1.00316	1.27059	1.03284	-1.80956	0.937424
1.51	1.29803	0.882328	2.11055	1.15604	-2.32785	0.799805
1.52	1.00599	0.987618	2.52205	1.15332	-0.705199	1.08385
1.53	1.4751	1.09286	1.67179	0.873137	-0.82754	0.926739
1.54	0.893691	1.0542	1.19353	1.20626	-1.12493	0.885518
1.55	1.77049	0.86866	1.6022	0.699015	0.138213	0.976149
1.56	0.825935	0.757298	3.06522	1.03336	0.776486	1.10825
1.57	1.33069	1.08655	1.29146	0.838354	-0.0788377	1.01514
1.58	2.2432	0.976177	0.673887	1.12991	-0.275468	1.1699
1.59	2.1959	1.14628	0.344853	0.929359	-1.08153	1.31327
1.6	1.54943	1.20237	0.143355	1.14115	-1.25327	1.13068
1.61	1.1382	1.07172	0.516416	0.902828	-0.397778	0.944509
1.62	0.647449	0.966916	0.859815	0.83336	-0.43663	1.15193
1.63	1.45097	0.850228	0.508267	0.751795	-0.220693	0.891666
1.64	1.98866	0.703446	2.47146	0.981092	0.123991	1.07675
1.65	2.1315	0.851178	2.18639	1.06605	-0.172977	0.866092
1.66	-0.809682	0.617426	2.8946	0.935976	-0.0874665	0.909992
1.67	0.148334	0.817912	2.40006	0.724647	-0.515397	1.07287
1.68	0.741796	0.908218	0.374198	0.755999	-0.731632	0.964243
1.69	0.969049	0.925887	-0.202506	1.10023	-1.07647	0.906124
1.7	2.36506	1.10268	-0.0808783	1.0204	-1.25071	0.948624
1.71	0.936324	0.856746	0.823914	1.03269	-2.28104	0.949618
1.72	1.55567	1.06415	1.09789	1.21385	-0.681542	1.00182
1.73	0.808566	0.961606	1.24366	1.13086	-0.815586	0.879819
1.74	1.81829	0.983757	1.02941	0.929082	-1.59003	0.7236
1.75	1.92482	1.04173	0.737921	1.10986	-0.80351	0.965207
1.76	1.7456	0.860497	0.704534	0.80858	-0.877218	1.03859
1.77	0.815086	0.781991	2.04513	1.10107	-2.09231	1.04791
1.78	1.69992	1.10002	2.28334	1.19246	-1.29288	1.0644
1.79	1.51913	1.04106	2.95494	0.968015	-2.30235	0.828654
1.8	1.50939	1.06559	1.08445	0.947266	-2.34129	1.06703
1.81	1.80598	0.969053	0.696414	0.906687	-0.71199	1.17303
1.82	2.38974	1.19346	0.648037	0.841359	-1.30211	1.1316
1.83	1.32847	1.16765	-0.798883	0.748869	-0.422455	1.31002
1.84	0.11742	0.896966	-0.516841	0.867308	-0.449099	0.873527
1.85	0.123517	0.831115	0.0238991	1.08417	-0.933701	0.780835
1.86	1.19745	0.713081	0.48755	0.936674	-1.17857	0.855038
1.87	0.390261	0.539214	0.0378497	0.872962	-1.53788	0.772505
1.88	2.03376	1.08434	2.11755	0.883381	-0.777158	1.24095
1.89	1.21899	1.0801	3.30866	1.40515	-0.863901	1.11349
1.9	0.368139	0.870458	2.51581	1.09019	-0.907733	0.803997
1.91	0.300541	0.795316	1.54682	0.896042	-1.63659	0.706525
1.92	-1.16278	0.785126	-0.206661	0.841097	-2.24045	0.821836
1.93	-1.121	0.827728	1.10206	0.815923	-1.36774	1.01455
1.94	-0.198882	0.869159	2.29275	0.841902	-1.16233	1.24263
1.95	-0.730363	0.668143	1.45093	0.739843	-1.52967	1.0237
1.96	0.556437	1.00472	1.66885	0.800062	-0.0663023	1.09953
1.97	0.49291	0.713235	2.13059	0.78421	-1.68255	0.520718
1.98	-0.19959	0.806009	2.678	1.19011	-0.850261	1.11549
1.99	1.53832	0.974728	2.79914	1.25823	-0.665271	0.95646
2	0.59846	0.7283	3.01942	1.30556	-0.100656	1.16802
2.01	0.269082	0.801812	2.98288	1.24514	-0.522061	0.725445
2.02	0.0998421	0.743731	2.36443	1.42254	-0.499431	0.777071
2.03	-0.40274	0.648674	1.65944	0.946226	-0.0168569	1.12983
2.04	1.55863	1.07055	2.29928	0.855883	0.462559	1.07282
2.05	0.62634	0.73755	1.64335	0.997179	-1.41531	0.731743
2.06	0.168335	0.918429	1.76406	0.895196	-0.00851841	0.971774
2.07	-0.0107496	0.9574	0.661881	0.994256	-0.946642	1.06249
2.08	-0.716338	0.845962	2.03466	1.0787	0.699442	1.35518
2.09	-0.969905	1.00316	1.1373	0.946703	1.29565	0.84468
2.1	-0.218819	0.74793	1.79469	0.797319	1.12577	1.2609
2.11	-0.0636426	0.655634	2.62418	1.08818	-0.13791	0.972897
2.12	1.47679	0.99971	2.79439	0.907804	-0.776455	0.924303
2.13	0.933811	1.07163	1.89152	0.824117	0.0787308	1.10183
2.14	0.414089	0.699111	2.05197	0.930627	0.74643	1.03052
2.15	-0.27904	0.653797	1.52932	0.878245	-1.0363	0.810872
2.16	-0.321876	0.768002	4.46769	1.13804	-0.759279	0.984439
2.17	0.385477	0.941798	2.04717	0.715655	-1.56158	0.631686
2.18	2.35436	1.03493	1.1626	1.10793	-1.0247	1.04913
2.19	2.02585	0.985852	2.20181	0.906681	-0.282279	1.00134
2.2	2.05803	1.10586	1.96788	1.19717	-0.613837	1.04054
2.21	-0.160806	1.03033	1.8721	0.783812	-0.545806	1.17172
2.22	-0.534446	0.766059	0.442074	0.957917	-1.21814	1.22067
2.23	0.269652	1.05673	0.170191	0.830186	0.326685	1.1841
2.24	1.15739	1.10345	1.63275	0.78492	1.34286	1.00369
2.25	0.989357	0.969548	2.03009	1.28666	0.207354	0.86971
2.26	2.42019	1.03279	2.09797	1.47962	0.575854	1.39739
2.27	0.771758	0.711331	1.65942	1.12876	-1.35806	0.900207
2.28	-0.375296	0.853085	1.74615	1.0001	-2.09971	0.851967
2.29	0.546379	0.718112	1.11519	0.819047	-2.2389	0.812502
2.3	0.656595	0.84006	0.87475	0.974327	0.517593	0.828205
2.31	-0.0932213	0.759898	0.988677	0.753728	0.261481	1.19812
2.32	0.575658	0.483729	-0.365157	0.725813	-0.574641	1.19347
2.33	1.51846	0.940522	0.281753	1.02995	-1.23271	0.787368
2.34	1.0144	0.685054	-0.879271	1.00521	-1.8008	0.75281
2.35	1.30972	1.09609	-1.11446	0.761766	-1.85229	0.783802
2.36	1.98049	1.09654	-1.36245	0.970988	-1.40717	0.968333
2.37	1.61431	0.694443	-2.22265	0.744394	-1.65339	0.858827
2.38	0.473771	0.737347	-2.52242	0.622586	-0.599957	0.973082
2.39	0.773786	1.16607	-1.34274	0.760749	-0.538792	0.995732
2.4	0.981331	1.17674	-0.227035	0.860106	-0.272316	1.30349
2.41	-0.871408	0.897999	1.44181	1.31943	-0.373233	1.00828
2.42	0.900649	1.04675	0.723685	0.873434	0.282481	1.40043
2.43	1.76667	0.806114	0.338522	0.752158	-1.03517	0.916928
2.44	1.56128	0.862063	0.12707	0.594075	0.890277	0.964796
2.45	-0.257724	0.524137	-0.191042	0.636086	-0.0213387	1.26775
2.46	0.313843	0.746878	0.962684	0.685249	-0.246413	1.324
2.47	0.881516	0.836034	1.3321	0.996838	1.99555	1.16165
2.48	-0.103895	0.796945	-0.206578	0.645178	-0.405116	0.833336
2.49	0.485198	1.01184	0.0368617	1.11607	-1.38261	0.828185
2.5	1.62031	0.778761	-0.345205	0.814238	-0.934272	1.17733
2.51	0.980152	0.828899	0.843511	1.08275	-0.472155	1.17274
2.52	0.274995	0.7261	1.43641	1.05932	-1.88763	0.985617
2.53	1.06021	0.822726	1.1153	1.03442	-0.0116124	0.972773
2.54	1.77438	1.07004	1.53304	0.894871	-0.948205	0.834882
2.55	1.70381	1.07218	0.63345	0.626211	-1.65704	0.840254
2.56	2.51026	1.23246	1.45222	1.12565	-0.837372	0.8864
2.57	0.906362	1.18596	1.75363	1.17481	-0.894328	1.0116
2.58	0.735667	1.20177	1.57329	1.02404	-1.62982	0.760732
2.59	-0.0308304	1.19598	-0.671615	0.642897	-1.53032	0.872777
2.6	1.47547	1.05331	-1.74442	0.536576	-1.00891	0.582656
2.61	2.23409	1.18676	-1.97041	0.805788	-1.68772	0.784016
2.62	0.658091	0.74357	-2.18557	0.669225	-0.617303	1.09034
2.63	0.67112	0.906588	-1.82875	0.706098	-0.0764186	1.10773
2.64	-0.295277	0.788652	-0.218356	1.2711	-0.745383	0.919765
2.65	0.18564	0.847363	-0.995784	0.940368	-0.141139	1.04714
2.66	-0.0487437	0.968026	-1.4706	0.575285	-1.24923	1.00146
2.67	0.958821	0.967359	-0.411299	0.966814	-0.866871	0.755701
2.68	0.412849	1.04153	0.155611	0.746902	-1.61594	0.697761
2.69	2.16907	1.09403	0.0252973	0.790391	-2.46559	0.756425
2.7	3.55022	1.42387	-0.720941	0.778249	-2.18821	0.651739
2.71	2.09075	1.27844	0.993629	0.909592	-0.870207	1.07748
2.72	0.184486	0.77153	-0.334466	0.802746	-0.67535	1.14819
2.73	-0.152299	0.619336	-0.826079	0.872679	-0.105749	0.893945
2.74	1.16385	0.776669	-0.0518227	0.822769	-1.46691	0.795087
2.75	1.67531	0.84365	1.4442	0.920684	-1.21244	0.789398
2.76	1.57228	0.724499	0.188463	0.681448	-0.848281	1.09136
2.77	0.67983	0.774332	0.251435	0.726912	-1.37098	0.877952
2.78	1.36307	1.24515	1.45492	0.772167	-0.457255	1.03615
2.79	1.35201	0.892469	1.54373	1.06673	-0.702252	0.906012
2.8	1.68828	1.13067	1.38122	1.26219	-1.29719	0.602183
2.81	1.33578	0.807933	1.12883	0.937129	-1.83338	0.662485
2.82	2.17767	1.35784	2.35877	1.17939	1.19364	1.33809
2.83	3.27183	1.11848	0.338519	0.720091	0.838663	0.953874
2.84	1.39869	0.995184	1.73507	1.07815	0.894857	0.669555
2.85	1.00637	1.2374	-0.015902	0.828031	0.923253	1.17205
2.86	1.66053	1.0509	-0.0819352	0.902373	-0.00467595	1.19284
2.87	2.36672	1.65389	-0.861127	0.902102	1.64656	1.15254
2.88	1.57391	1.25269	-1.11866	0.793887	1.77423	1.26421
2.89	0.257477	0.923237	0.671133	0.906949	-0.281379	0.793952
2.9	1.4636	1.36716	2.1587	1.15632	-0.377813	0.939297
2.91	2.6586	1.35442	2.5796	0.892393	-1.60439	0.9159
2.92	2.17305	1.26903	1.71021	1.1241	-2.45975	0.643906
2.93	1.58462	1.02906	0.595841	1.01263	-1.71412	1.02238
2.94	3.23354	1.42601	-0.107332	0.694071	1.25391	1.82972
2.95	2.28487	1.13962	0.791706	0.887734	1.81139	1.21609
2.96	2.9003	1.04946	1.11699	0.629428	0.679674	0.987476
2.97	3.26988	1.10015	1.26281	0.874105	-0.363327	0.754618
2.98	1.86453	1.05107	-0.28071	0.696373	-1.59707	0.767441
2.99	0.845556	0.703039	-0.340864	0.830975	-1.51378	1.47422
3	1.4059	0.747603	0.380174	1.05951	-1.00055	1.1263
3.01	1.99702	0.92079	0.125682	0.925358	-1.44792	1.07286
3.02	0.662625	1.00785	-0.371225	0.758133	-1.67398	0.787155
3.03	0.0671581	0.891076	0.260135	0.871502	-0.845933	1.16929
3.04	0.438889	0.664806	0.637123	1.40998	-1.60536	0.744937
3.05	-1.08194	0.770947	1.31544	1.22756	-0.57569	0.912802
3.06	-0.0835096	0.79058	0.136629	1.09008	0.415747	1.20469
3.07	0.032917	0.909707	2.32653	1.45274	-1.2034	1.19696
3.08	-0.405853	0.718745	2.36009	0.938141	-2.02156	0.794648
3.09	-0.24854	0.779606	2.01607	0.76822	-1.72827	0.903826
3.1	0.495162	0.81412	1.31127	0.894409	-1.3445	0.938114
3.11	0.38141	0.840094	1.26937	1.25109	1.20511	1.02202
3.12	0.0903745	0.929883	2.27072	1.71499	0.608887	1.0772
3.13	-0.306565	1.02315	1.69249	1.29484	-0.163526	1.12187
3.14	0.572551	1.04264	1.59273	1.2996	-1.49611	0.93354
3.15	-0.0811843	1.15977	0.887959	1.19806	-0.991623	0.962011
3.16	0.923229	1.20472	0.535575	0.83803	1.14785	1.3033
3.17	0.755695	1.18191	1.01389	1.24925	-0.126754	0.895741
3.18	1.74124	1.14275	-0.548582	0.845452	-0.29968	0.768464
3.19	0.989704	0.854082	0.529479	0.8672	-1.56491	0.809544
3.2	-0.490165	0.719265	-1.23846	0.70646	-2.20423	0.83073
3.21	1.09408	0.863582	-0.181823	1.00004	-0.642732	0.995916
3.22	1.50106	1.08146	0.647355	0.850913	-1.26711	0.921804
3.23	0.153076	0.887789	0.657045	0.87912	-1.11148	0.948576
3.24	0.564064	0.852958	1.74228	1.08078	-2.21068	0.763386
3.25	0.703067	0.858732	1.21966	0.706224	-0.174852	0.806422
3.26	-0.264032	0.893494	0.979887	0.983207	0.147154	0.983332
3.27	-0.137616	0.792759	0.411894	0.824341	0.781004	0.97433
3.28	0.558978	0.910868	0.0930997	1.04123	-0.312123	0.9653
3.29	1.42439	0.932452	0.932103	1.06339	-1.33562	0.888297
3.3	1.47849	0.913731	0.0680469	1.04455	-2.08837	0.888569
3.31	1.2223	0.937683	-0.736876	1.0287	-2.23317	0.79695
3.32	1.31626	0.854379	0.851397	1.25032	-0.186219	0.871143
3.33	2.75112	1.47331	-0.217508	1.02363	0.141411	1.52741
3.34	1.02886	1.21765	0.45545	1.05211	-0.635313	0.849302
3.35	0.147236	0.691201	0.864962	1.18219	0.621189	1.48755
3.36	-0.980513	0.627707	1.66225	1.19421	1.96281	1.32527
3.37	1.53166	1.20649	1.11767	1.35121	0.991757	1.35614
3.38	0.848783	0.920001	-0.548631	0.9054	-0.441199	0.851022
3.39	0.54514	0.751841	-1.57557	0.654759	-1.16528	0.597788
3.4	0.983435	0.775422	0.636852	1.08131	-1.06002	0.798703
3.41	0.992854	0.959788	0.399488	1.09181	-0.535694	0.960392
3.42	-0.595285	0.631111	0.428824	0.890665	-0.0351814	1.06526
3.43	-0.276309	0.618524	1.28152	0.831745	-0.960115	0.696073
3.44	0.85131	1.18342	0.936358	1.05818	1.39934	1.37449
3.45	1.53184	1.15895	0.958399	1.1174	-0.235243	1.08867
3.46	0.975503	1.06781	2.36742	1.54758	-0.118932	1.22484
3.47	1.67362	0.866728	1.25152	1.22967	0.646549	1.27753
3.48	1.63859	1.08664	1.65034	1.55934	-0.851204	0.902154
3.49	1.80425	1.04122	0.593776	0.967383	0.747667	1.28295
3.5	2.48702	0.953061	0.633278	1.06231	-0.564537	0.701014
3.51	1.33807	0.858022	1.41834	1.32985	-0.756463	1.05654
3.52	1.06973	0.830342	1.0879	1.2416	-0.617875	0.915268
3.53	0.172415	0.958327	1.49303	1.15797	-1.72569	0.625812
3.54	-0.461922	0.915458	0.304889	0.984936	-1.3432	0.784743
3.55	-0.668552	0.82941	-0.934886	1.03948	-0.914357	1.24261
3.56	0.962813	0.810959	-0.390983	1.14017	-0.462091	0.821028
3.57	1.16098	1.19529	0.326661	1.08107	-1.41141	0.828783
3.58	1.01433	0.954959	0.616521	0.744944	-2.12667	0.697882
3.59	0.787706	1.24595	1.49788	1.24842	-1.31025	1.31148
3.6	-0.223278	1.10364	0.380115	1.15996	0.280142	1.17017
3.61	1.537	1.01945	0.944391	0.972428	-0.0940727	0.841861
3.62	2.8549	1.47882	1.31926	1.32132	-1.46101	0.829519
3.63	1.53907	1.04151	-0.0186274	0.892752	-0.50275	1.22037
3.64	0.607895	1.05764	0.791514	0.812631	-1.19638	0.894256
3.65	2.56504	1.13553	1.43861	0.769584	0.808816	1.15488
3.66	0.95648	0.814499	0.858693	0.749352	1.58648	1.12715
3.67	1.46971	1.04959	0.0123992	0.856081	-1.08296	0.831365
3.68	1.12	1.00977	1.13466	0.992357	-0.782855	1.2524
3.69	2.87479	1.19638	0.488375	1.20139	0.075497	1.31088
3.7	2.30084	1.15467	-0.350752	0.7566	1.68707	1.40302
3.71	0.748193	0.722668	1.13625	0.840416	3.67926	1.68087
3.72	0.691554	1.01851	0.46286	0.878504	1.15238	1.05291
3.73	-0.322056	0.862139	0.993825	0.663934	0.111101	0.819507
3.74	1.06204	0.812173	0.777755	0.758516	0.291648	0.718281
3.75	2.07178	0.781254	0.0329118	0.702245	-0.794967	0.892217
3.76	2.91731	1.0847	-0.230998	0.802036	-1.10847	1.412
3.77	1.68134	1.25576	0.415125	0.913119	-1.97359	1.08368
3.78	1.15344	0.730917	-0.0827342	0.704593	-1.70403	1.05882
3.79	0.0314961	0.789367	0.624654	1.04338	-1.80339	0.881168
3.8	-0.910139	0.627013	1.04941	0.991074	-1.38246	0.827428
3.81	1.24256	0.802711	0.590982	1.00611	-1.16977	0.995307
3.82	-0.139268	0.692169	1.0193	1.04923	-1.769	0.935728
3.83	0.791985	0.794865	0.121458	0.589681	-0.893943	1.20011
3.84	0.0360978	0.589314	0.197012	0.723021	-0.687345	1.15892
3.85	0.915331	0.855261	-0.284702	0.545782	-1.28966	1.10898
3.86	0.777735	0.917133	-0.518767	0.5594	0.0549753	1.06248
3.87	1.12369	1.46715	-0.579083	0.615315	-0.67899	0.781566
3.88	0.12986	0.913117	1.2284	1.09478	-1.28543	0.728118
3.89	1.96359	1.20504	-0.24575	0.844763	-0.649598	0.926707
3.9	0.99319	0.834908	3.1577	1.00686	0.61397	1.30838
3.91	1.79782	1.05154	2.01916	0.972178	0.31018	1.0167
3.92	1.16477	1.02846	0.482875	0.701684	-0.0788971	0.888086
3.93	2.85096	1.23343	-1.64327	0.644024	-1.21777	1.00627
3.94	1.72512	1.05363	0.643775	1.03189	-1.55769	0.863628
3.95	0.868301	0.843813	0.204807	0.792101	-1.72945	0.832961
3.96	1.35253	1.34806	1.09526	0.84722	-1.10953	0.940926
3.97	1.32332	1.39111	1.24996	0.92662	0.617136	1.32817
3.98	2.10047	1.16798	0.983978	0.915643	-1.3372	0.745918
3.99	2.01959	0.705549	1.62906	1.05547	0.0309506	0.888939
4	1.61739	0.945964	1.04093	0.901711	0.0155789	0.945007
4.01	1.18886	0.797005	-0.020923	0.881497	-1.17004	0.838706
4.02	1.18546	1.10699	0.792512	1.00594	-0.826856	1.062
4.03	0.242115	1.06526	0.939932	0.878491	-0.182306	0.835341
4.04	2.94411	1.16401	1.89457	1.08697	0.378957	0.859152
4.05	2.17839	1.01985	3.1514	1.31485	-1.22199	0.730775
4.06	3.46195	1.32254	2.32072	1.20985	-0.853107	0.88971
4.07	1.74766	1.0287	0.999683	1.11454	1.21784	1.38918
4.08	0.689928	0.91976	1.07453	1.03214	-0.562524	1.11003
4.09	1.75058	0.751267	1.36661	1.1535	-2.64	0.743203
4.1	2.72459	0.888226	1.32912	0.934155	-1.0985	0.713301
4.11	3.27753	1.30171	0.638983	0.860304	-0.319569	0.814623
4.12	2.47615	0.771955	2.15036	1.12105	-1.57496	0.806528
4.13	3.22649	1.46237	1.12127	0.837596	-1.73817	0.727472
4.14	2.55679	1.09049	1.24628	1.0854	-0.642799	0.926337
4.15	1.83569	1.1514	0.309062	0.819901	0.617407	1.26384
4.16	2.96829	1.39518	1.11256	1.21144	1.2542	1.4891
4.17	2.04989	0.848028	0.793171	1.34641	-0.779726	0.985936
4.18	2.12332	0.901752	0.427995	0.875924	-0.629631	0.842357
4.19	1.71733	1.00601	-0.0129526	0.714966	-2.20277	0.587952
4.2	0.841932	0.988467	1.63024	0.969555	0.0647131	1.43512
4.21	0.0547916	1.06458	0.604182	1.00877	-0.4385	1.16596
4.22	-0.451391	0.940336	-0.24003	0.878273	-1.63505	0.976098
4.23	-0.703428	0.994443	-0.0735212	1.0129	-1.06183	0.966462
4.24	0.168373	1.06688	-0.0175709	0.821503	-0.301041	0.842824
4.25	-1.12314	0.788959	-0.836083	0.672118	1.02567	1.35467
4.26	0.13124	1.27836	-1.03482	0.841452	-1.13077	1.04706
4.27	-0.524146	0.942181	0.229561	0.729165	-1.27815	1.36819
4.28	1.379	1.27014	0.0439685	0.89574	0.296357	1.80265
4.29	1.38171	1.01221	0.0363321	1.04621	-0.085879	1.25664
4.3	2.22597	1.06673	0.520151	1.0734	-0.750163	1.30598
4.31	0.442076	0.957798	1.38749	1.44777	-0.850261	1.02172
4.32	0.99183	0.969789	1.14336	1.36913	-1.13641	1.01444
4.33	0.559033	0.875467	0.965778	1.20014	-1.04543	1.14647
4.34	0.0165386	0.805826	0.146904	0.721448	-0.292754	1.13649
4.35	0.65449	1.05085	0.23777	0.68558	-1.56141	0.846889
4.36	0.261082	0.851347	0.0330155	0.77135	-2.90917	0.79888
4.37	0.723983	0.782135	0.137221	0.876991	-1.47008	0.817424
4.38	1.91527	0.893054	0.485273	0.746334	-1.92075	0.96959
4.39	0.551349	0.760656	-0.473556	0.733547	-1.67733	0.741039
4.4	-0.251101	0.734777	0.0197418	0.780581	-2.02547	0.863499
4.41	-0.130578	0.704841	-0.546569	0.731183	0.389873	1.36687
4.42	0.88317	1.51619	-0.316287	0.959646	1.37479	1.06196
4.43	-0.399534	0.824943	-0.594697	0.678659	0.694628	1.19861
4.44	0.389381	1.02	-1.20623	0.552424	0.115368	1.01467
4.45	1.90108	1.01239	-1.16016	0.579494	1.47165	1.12289
4.46	2.08646	1.12191	-1.38007	0.682764	0.979139	1.11322
4.47	2.37291	1.34392	-0.18219	0.854176	0.730272	1.0925
4.48	2.43705	0.965991	0.191275	0.98163	0.13338	1.20639
4.49	1.45908	1.16794	0.467861	0.661026	0.538474	1.01836
4.5	1.95084	0.966211	-0.57037	0.73008	0.272032	0.972572
4.51	0.538042	0.807351	-0.584449	1.11329	0.608536	1.22292
4.52	0.380931	1.00663	-1.12656	0.730233	1.72085	1.4551
4.53	-0.490233	0.916835	-1.01894	0.822564	1.5762	1.37397
4.54	0.369293	0.906552	0.482646	1.04315	0.325262	1.01634
4.55	0.263735	0.877694	0.805647	1.02067	-0.0712747	1.17102
4.56	0.311065	0.740128	1.04724	1.10109	-0.0360763	1.04093
4.57	2.28562	0.908991	0.502159	0.947276	0.923987	0.773042
4.58	1.97523	0.965068	-0.182714	0.795811	0.937972	0.958394
4.59	0.182487	0.745374	-0.0109064	0.84667	-0.703945	0.853183
4.6	0.356012	0.903172	-0.320732	0.916163	-0.355769	1.11551
4.61	0.511936	1.08793	0.906356	1.0044	0.526875	0.84678
4.62	0.476967	0.915773	0.492668	0.621734	0.0306013	1.11736
4.63	0.527249	0.874866	0.270397	0.713965	-0.926876	0.837521
4.64	-0.0735133	0.446241	0.111199	0.76465	0.47386	1.17575
4.65	-0.165674	0.63924	0.176153	0.909601	-0.938463	0.821003
4.66	0.408174	0.787055	0.923592	0.9644	-1.41655	0.735937
4.67	1.21322	0.744998	0.327504	0.82939	-1.8937	0.793774
4.68	0.3018	0.865165	1.27706	1.26505	-0.485818	1.10511
4.69	0.828691	1.15377	1.88947	0.919658	0.225591	0.917127
4.7	-1.07085	0.776614	1.33704	0.873301	0.585069	1.08765
4.71	0.398911	0.974823	1.02237	0.686725	0.295577	1.41779
4.72	1.39938	1.36168	2.18891	1.2796	-0.792982	1.05643
4.73	-0.54691	0.772307	1.57608	0.997332	-0.63633	0.687167
4.74	0.823801	1.03138	0.657065	0.676032	0.385105	1.27548
4.75	0.62197	0.70203	1.7594	0.888062	0.901242	1.22874
4.76	0.209918	0.833742	1.58354	1.04362	0.69091	1.00286
4.77	0.162779	0.872942	1.14305	0.883965	-0.12208	0.641493
4.78	-0.384528	0.864015	1.03465	1.12041	-0.06175	0.973711
4.79	0.408828	0.774029	-0.334302	0.965411	-1.44468	1.12315
4.8	-0.611034	0.677332	0.147921	0.977889	-0.965634	1.0943
4.81	0.570427	1.0021	1.26858	1.01497	-0.95914	1.20902
4.82	-0.0554349	0.774356	1.06069	1.17938	-1.66257	0.723399
4.83	-0.11397	0.802987	1.34452	1.08207	-1.07573	0.726785
4.84	0.885953	0.815424	1.9365	1.07362	-1.25034	0.97778
4.85	0.24264	0.942466	1.36814	0.824117	0.0748415	1.44594
4.86	1.29302	0.805218	-0.193833	0.638695	-0.90452	1.11465
4.87	0.409574	0.742661	0.0115188	0.953435	0.485157	1.39404
4.88	0.0416869	0.808191	-1.39348	0.958633	0.245092	1.02456
4.89	0.569188	0.896721	-0.417201	0.778006	2.24391	1.70998
4.9	0.825598	0.663125	1.64658	0.748695	1.1338	1.14224
4.91	0.976376	1.33701	2.07619	1.0963	1.51513	1.54488
4.92	1.2621	1.50263	3.23757	1.08568	-0.176737	1.11429
4.93	1.00078	1.00366	1.98847	1.10182	1.32405	1.47798
4.94	2.59595	0.932793	3.77094	1.1739	1.84683	1.44505
4.95	2.03705	1.08725	2.16997	1.29904	2.111	1.46049
4.96	1.33067	1.3599	1.86392	0.961588	0.595497	1.23304
4.97	0.814814	1.08027	1.13357	0.657154	-0.641431	0.938163
4.98	2.48839	1.62611	0.682264	0.899985	-0.795319	1.0398
4.99	1.66544	1.37743	2.20747	0.813943	0.0691985	1.2159
5	1.52896	1.19349	0.7217	1.00237	-0.436233	0.875294
5.01	1.85089	1.30244	-0.642007	0.618681	-0.220492	1.17886
5.02	1.76023	1.32237	0.405616	0.80831	-0.347046	1.15501
5.03	2.57027	1.12962	0.996684	1.03127	-0.646564	0.843
5.04	1.93462	1.22854	-0.164659	0.868686	-2.21133	0.531318
5.05	4.41178	1.30942	0.35344	0.793919	-1.82416	0.73545
5.06	3.93851	1.39458	1.92381	0.781679	-0.215113	1.24814
5.07	8.76597	2.46797	1.28148	0.857191	-0.579897	1.42455
5.08	16.2329	2.51518	2.17027	1.0654	0.64919	1.33283
5.09	17.811	3.07868	2.61766	1.35952	1.97696	1.62865
5.1	21.7777	3.64749	4.3768	1.37393	5.00358	1.76218
5.11	18.1273	3.6205	3.16427	1.14867	2.76384	1.5072
5.12	18.586	2.85807	3.25972	0.891404	3.28107	1.67011
5.13	13.9427	1.81356	1.95853	0.940019	1.42231	2.09369
5.14	13.009	1.99373	1.99466	0.704665	5.19445	2.06312
5.15	10.3703	1.80843	2.22777	0.815416	2.15358	1.55467
5.16	10.2311	1.60683	1.34921	0.848472	1.32372	1.78432
5.17	8.18832	1.38409	0.723634	0.677493	-0.0378859	1.06103
5.18	6.14868	1.72297	-0.723292	0.767449	0.216364	1.01864
5.19	6.40562	2.02489	-1.19269	0.825318	1.05155	1.15874
5.2	3.94958	1.42601	-0.661471	0.77032	-0.410987	0.830015
5.21	3.44271	1.30027	-0.447406	1.03316	-1.85672	0.775438
5.22	3.98418	1.59325	0.318861	1.00618	-0.938272	1.32975
5.23	4.85441	1.35162	-0.288423	0.900621	-1.65202	1.26124
5.24	3.34573	1.21166	-0.0175818	0.857309	-0.834836	0.928524
5.25	5.8357	2.12497	-0.942942	0.77822	-1.36418	0.98111
5.26	6.2543	1.77624	0.23083	0.909127	-0.924959	1.23888
5.27	6.26512	2.28292	-0.299253	0.902367	-0.703018	1.07326
5.28	6.10218	1.69938	0.0384989	0.655317	-0.355299	1.16567
5.29	7.4255	2.45962	-1.07884	0.538913	0.0559726	1.25832
5.3	5.79033	1.71397	-0.880789	0.65096	-0.678487	1.12898
5.31	3.7356	1.18035	-0.685507	0.765745	-1.99189	0.987951
5.32	4.3328	1.42589	0.256648	1.03078	-0.535436	1.02727
5.33	3.72796	1.27454	0.527067	0.90119	-0.977329	1.14643
5.34	2.22845	1.39754	0.42239	1.13582	-0.965049	1.05857
5.35	3.33645	1.31763	0.515181	1.00442	0.925707	1.31592
5.36	2.24857	1.32688	0.507993	0.837857	0.938842	1.38807
5.37	1.82254	1.10265	0.37723	0.803326	1.18105	1.17143
5.38	2.35791	1.39518	-0.39167	0.881526	-0.816687	0.713833
5.39	2.54164	1.15334	-0.935519	0.736648	0.765108	1.36809
5.4	1.48856	1.28131	0.771588	1.06837	1.32883	1.32356
5.41	0.601216	1.37892	-0.0392357	1.19503	0.671402	1.43632
5.42	1.23425	1.30764	1.48594	1.35172	-1.30978	0.906836
5.43	2.24387	1.02731	0.910509	0.797644	-1.60418	1.0275
5.44	2.8726	1.37539	0.459243	1.02197	-0.103953	1.01829
5.45	3.02607	1.18843	-0.245675	0.750101	-0.523727	0.719195
5.46	2.42762	1.09697	0.0580944	0.834926	0.913143	1.20485
5.47	1.81953	1.03912	-0.0448324	1.03473	1.87477	1.21684
5.48	0.754145	0.987544	0.125928	1.13061	2.36068	1.21571
5.49	1.76289	1.27446	0.492654	1.04124	-0.220611	0.996302
5.5	1.51183	1.20361	1.42566	1.03792	0.830738	1.21183
5.51	1.37109	0.968728	-0.381642	0.716471	0.655285	1.04489
5.52	0.864364	1.29736	0.0792735	0.967815	-0.37565	1.19535
5.53	1.34105	1.05115	-0.299182	1.04	-1.6033	0.865412
5.54	1.13336	1.49058	-0.430734	0.853217	-2.22363	0.761839
5.55	1.65027	1.53113	-0.158954	0.497496	-2.06595	0.872412
5.56	0.628852	1.01257	-0.78787	0.667725	0.133849	1.02736
5.57	0.705243	1.26763	0.661105	0.818813	-1.34584	0.703994
5.58	2.20961	1.34921	-0.266922	0.745294	-0.208984	1.18795
5.59	2.88269	1.58236	0.496205	0.839951	0.836616	0.818883
5.6	4.37325	1.72773	1.07252	1.00846	-0.0484544	1.05286
5.61	1.7982	1.07727	0.888707	0.81488	0.91773	0.832799
5.62	1.71211	1.309	-0.000620777	0.73908	0.228103	0.702871
5.63	1.16568	1.27214	0.486664	0.969525	1.29305	0.913542
5.64	1.76224	1.23293	0.743679	0.648188	0.653322	1.17222
5.65	2.13595	1.59381	0.161665	0.892649	2.21462	1.15616
5.66	1.2881	1.26508	-1.50457	0.682475	-0.529988	0.802303
5.67	-0.144014	1.45434	-1.98196	0.720427	-2.38799	0.626678
5.68	1.773	1.5752	-1.76729	0.647507	1.38453	1.17657
5.69	0.974758	1.07147	-0.189022	0.806138	-0.478295	0.848571
5.7	1.1184	1.29653	-0.761932	0.73134	-2.1263	0.787303
5.71	1.02941	1.40144	0.621862	1.05106	-1.7812	0.926019
5.72	0.659137	1.24146	0.204953	0.854732	-2.07796	0.938405
5.73	-0.693948	0.941664	-0.763046	0.723282	-1.05006	0.853807
5.74	-0.255622	1.07929	-0.431283	1.13783	-0.295093	0.800262
5.75	-0.442641	1.03294	0.162339	1.2067	-1.09145	0.699148
5.76	0.545714	0.789648	1.29269	1.08578	-1.02271	0.863824
5.77	0.454342	0.95755	1.74766	1.0214	1.60328	1.33809
5.78	1.49239	1.25224	2.80377	1.31914	0.810084	1.14503
5.79	1.37033	1.30349	0.488598	0.86167	-1.23971	0.896745
5.8	1.60074	1.0107	0.586171	0.936739	-2.27548	0.834803
5.81	1.32815	1.16787	0.626128	1.21814	-2.32772	0.821201
5.82	1.32286	1.18214	0.257586	0.800466	-2.35412	0.881811
5.83	2.11038	1.13656	0.514311	0.815353	-0.954038	1.01196
5.84	1.37053	1.05507	1.97706	0.897693	-0.717711	0.950403
5.85	2.73979	1.22422	-0.0357118	0.679877	-0.362725	1.05937
5.86	1.16911	0.96096	-0.015436	0.743207	-0.418918	0.980648
5.87	1.51373	0.909381	-0.0796853	0.895493	1.20167	1.18134
5.88	1.85535	0.981347	1.12164	0.779593	0.607152	1.12548
5.89	1.09288	0.971004	0.42197	0.918007	-0.871113	1.35733
5.9	1.80973	1.39437	-0.565371	0.544188	-2.08922	0.878419
5.91	1.60216	1.21585	1.98115	1.3053	-0.349048	0.970139
5.92	1.70423	1.31082	1.49914	0.686195	-1.58985	0.882242
5.93	2.53118	1.21302	-0.243698	0.63565	-1.27456	0.751057
5.94	1.88416	0.96203	0.031193	0.757488	-1.35081	0.993241
5.95	1.72412	1.28653	-0.147735	0.935852	-1.15377	1.04411
5.96	1.98208	1.2751	0.900293	0.796402	-1.05421	0.975918
5.97	1.10939	1.00657	0.906235	0.965865	-0.297187	1.13949
5.98	1.39446	0.984933	1.70957	1.35061	0.320906	0.865053
5.99	1.54254	0.75808	1.56756	1.39181	1.10437	1.22718
6	0.481583	0.858312	1.64724	0.879707	-0.384293	0.934008

## Sheet: Fig2d
Sucrose Cue	Neutral Cue	Remifentanil Cue
6.73322	2.00885	10.9963
5.07385	3.9227	7.00984
10.5028	5.34662	20.1319
4.12292	4.0513	6.49938
5.76605	2.76402	8.03222
8.05336	3.96384	7.08028
8.70416	3.55788	6.38842
27.7882	16.1587	26.3525
10.0783	0.922418	5.96421
13.9548	4.60998	5.70104
16.8267	4.51795	9.6209
13.9881	4.05431	7.22287
4.53743	2.18921	6.71255
4.32791	1.89291	6.23049
9.65186	7.74839	8.57241
21.1623	12.3513	20.6266
5.05492	1.01848	6.86385
12.9525	5.03813	7.99213
10.4491	2.40509	5.87062
9.16679	-1.63551	3.60873
3.27317	1.86542	3.49302

## Sheet: Fig2e
Traces	Sucrose trial		Remifentanil Trial		Neutral trial
Time (s)	Mean Hz-baseline	SEM	Mean Hz-baseline	SEM	Mean Hz-baseline	SEM
-0.12	-0.415345	0.59476	-0.608176	0.854766	-0.691459	0.953712
-0.11	0.0726202	1.12379	-0.392432	0.596495	1.06396	1.14079
-0.1	1.49021	1.13995	0.469889	0.777452	0.0664223	0.859793
-0.09	1.65247	0.986456	0.171016	0.998653	-0.908775	0.686788
-0.08	0.705109	0.835022	-0.795151	0.562028	0.954143	1.10359
-0.07	0.407249	0.794398	-1.42344	0.633962	0.246502	1.37312
-0.06	1.01443	0.967365	0.672451	0.885637	-0.111073	1.1933
-0.05	0.7083	1.07903	0.061964	0.757899	-0.527326	0.831763
-0.04	0.932205	0.900849	0.0585125	0.662093	0.911324	1.11334
-0.03	-0.926432	0.654431	0.131409	0.752076	0.460434	1.20573
-0.02	0.261343	0.668314	0.310333	0.729061	-0.47411	0.824908
-0.01	0.245644	0.677921	0.223276	0.990117	-0.4752	0.930902
-3.55271e-15	0.0439194	0.552708	-0.0974147	0.819053	0.230955	1.31445
0.01	-0.343917	0.726612	1.65688	1.26539	0.35221	1.13073
0.02	-0.0770235	1.02706	1.53533	0.906987	-0.528796	1.16803
0.03	0.980198	0.817674	1.90607	1.0176	1.61729	1.03288
0.04	6.08386	2.11859	2.98895	1.1118	2.46615	1.53867
0.05	13.0731	2.6031	10.6082	1.70083	5.0152	2.00391
0.06	22.3378	3.14716	22.181	2.11935	15.726	3.33508
0.07	26.5814	3.12341	32.7268	3.49158	22.3161	3.44638
0.08	27.5637	2.99314	31.3855	3.01809	25.6461	3.76238
0.09	29.4259	3.1966	31.4665	3.51228	26.6221	4.03029
0.1	26.9484	3.15276	27.3964	3.36808	24.5239	3.6399
0.11	26.3328	3.45536	28.387	3.56044	23.2282	4.08741
0.12	27.884	3.90601	27.6601	3.61041	21.3956	4.00956
0.13	27.6368	3.45179	26.2959	3.48075	16.2293	3.16335
0.14	21.4844	2.82849	17.8201	2.41932	12.9121	2.88059
0.15	15.2886	2.64509	14.6831	2.28488	10.5292	2.03267
0.16	11.0373	2.31761	11.7483	1.762	7.20492	1.85542
0.17	9.97547	2.13973	7.63855	1.82956	3.16948	1.50381
0.18	7.12717	1.60171	5.00487	1.2337	1.13035	1.09357
0.19	10.1528	2.4201	4.76016	1.40077	0.571111	1.02972
0.2	7.30881	2.14396	3.6157	1.55091	-0.653753	1.16242
0.21	9.7423	2.31391	6.37118	2.83667	-0.565976	0.90346
0.22	8.72816	2.19827	5.79643	2.33977	-1.4639	0.897197
0.23	8.36476	2.73515	5.9307	1.93371	-0.739776	1.62739
0.24	6.39675	1.76912	6.0076	2.0758	0.332833	1.58028
0.25	6.40894	1.57042	4.84805	1.94054	0.403689	1.31991
0.26	6.29386	1.47798	5.48828	1.76735	-0.267216	1.29901
0.27	6.33825	1.82919	5.75988	1.92869	-0.135095	1.31721
0.28	4.95129	1.72956	3.97301	1.11446	0.167235	1.56374
0.29	5.38235	1.74097	4.42038	2.12386	0.0844345	1.36115
0.3	7.18501	2.01497	4.29078	1.92811	-1.13525	1.08199
0.31	5.37621	1.31785	4.24256	1.56078	-1.51599	1.10616
0.32	4.28461	1.35496	4.35639	1.566	-1.70838	1.42402
0.33	4.49315	1.53625	2.44897	1.16441	-1.8056	1.24839
0.34	7.38437	2.48391	4.90233	1.5062	-2.09029	0.967389
0.35	5.05565	1.60702	3.26659	1.37089	-1.99857	0.785903
0.36	4.83387	1.32515	3.38419	1.53247	-2.42337	0.887491
0.37	5.62093	1.22796	2.43648	1.38914	-2.40245	0.763931
0.38	5.3325	1.28461	2.80812	1.36054	0.199385	1.40695
0.39	4.3468	1.15023	3.80559	1.72069	0.10069	1.32746
0.4	3.77674	1.52013	3.13349	1.28891	-0.65589	1.3469
0.41	4.77591	1.793	4.45408	1.67461	-0.0959166	1.11225
0.42	5.46156	1.41913	2.64589	1.2262	0.658179	1.30797
0.43	3.75068	1.0588	2.90617	1.09597	-1.08089	0.895708
0.44	2.23849	1.21079	2.06593	1.07456	-2.4308	0.620035
0.45	2.4411	1.29948	2.81158	1.15228	-0.0505101	0.921744
0.46	2.83248	1.11997	2.97335	1.36168	-0.261153	0.977476
0.47	3.05613	1.13406	2.46632	1.23517	-0.603162	1.40313
0.48	2.42972	1.42353	1.79103	0.826427	-1.01155	1.1573
0.49	1.47141	1.29953	1.88931	0.875654	-1.45348	1.0372
0.5	2.95169	1.53521	2.50129	1.15066	-0.498943	0.876693
0.51	3.12277	1.41228	3.01646	1.36191	-1.90116	0.982537
0.52	2.88995	1.29414	2.0709	0.795435	-2.37414	0.9165
0.53	2.7329	1.37615	0.778094	0.785705	-1.67087	0.944323
0.54	4.20595	1.59044	0.364288	1.0996	-2.72891	0.860185
0.55	2.05658	0.874825	1.65274	1.37785	-1.85013	0.747019
0.56	1.33615	0.8886	1.28458	0.879061	-2.58393	0.759932
0.57	0.507517	0.919566	2.16637	1.15857	-2.71915	0.741006
0.58	1.96559	1.36531	2.26967	1.22999	-2.55191	0.748846
0.59	2.55589	1.52471	1.96679	1.31911	-3.40968	0.621821
0.6	2.34923	1.531	2.55582	1.05385	-2.66526	0.621658

## Sheet: Fig2f
Sucrose Cue	Neutral Cue	Remifentanil Cue		Scatter	Sucrose cue (Hz - baseline)	Remifentanil cue (Hz - baseline)
19.1269	12.1809	26.9709			19.6	28.9778
15.7085	15.1582	20.0211			16.3111	18.8444
28.0162	17.5123	36.1757			28.5778	37.9556
14.5858	13.1191	16.4031			16.3556	18.0889
11.9512	9.91422	17.4943			12.8667	17.7333
20.3425	15.1213	18.6104			21.2	18.9333
19.6762	13.7176	20.5367			20.7333	20.4
40.1465	37.6385	41.6242			40.7333	43
23.5895	12.6315	16.3395			22.4667	18.7333
22.9103	14.7867	13.1679			23.2	16.2667
28.0536	15.0328	23.3568			26.7333	22.6667
22.2813	16.6951	20.9659			22.5333	21.7333
15.1669	13.1625	17.3065			14.6	16.6
13.0662	9.60107	13.7455			13.0667	12.8444
22.0689	22.1821	21.4191			21.8	21.8
36.7898	33.8846	31.1443			37.4	31.6667
11.1452	1.99373	10.6846			10.6667	10.6667
29.585	22.1165	21.4419			29.4	17.6
14.6806	10.4088	14.2336			15	15.5333
12.2989	-3.33073	9.98334			13.2	9
-3.0097	1.98253	5.6879			-2.13333	6.33333

## Sheet: Fig2g
Sucrose Cue	Neutral Cue	Remifentanil Cue		Scatter	Sucrose cue (Hz - baseline)	Remifentanil cue (Hz - baseline)
0.736301	-2.91312	3.26674			0.808333	4.03333
-0.0719609	-1.51383	0.714064			0.241667	1.15
2.02862	-0.53998	12.3689			2.63333	11.4833
-0.939764	-0.336344	1.70724			0.258333	1.90833
2.77321	-0.69575	3.45377			3.3875	3.15
2.10698	-1.43491	1.50121			2.2	1.6625
3.3951	-1.35812	-0.457529			3.8375	-0.6
21.8083	5.76529	18.963			22.0875	20.125
3.54057	-4.74328	0.94392			4.2375	1.65
9.6215	-0.314252	2.08805			9.325	3.30833
11.3943	-0.569904	2.97451			8.275	3.6875
9.97531	-2.06219	0.573007			10.075	0.525
-0.605889	-3.12046	1.58647			-1.025	1.475
0.0996893	-1.83685	2.59419			0.025	1.44167
3.6436	0.764328	2.35628			1.925	2.05
13.6006	1.93192	15.5374			13.2125	15.4375
2.10801	0.546581	5.01509			2.1875	5
4.90443	-3.22557	1.48418			2.4	0.2875
8.40155	-1.46766	1.82401			8.0625	1.325
7.65125	-0.815242	0.524244			7.3875	-0.125
6.31327	1.80875	2.43098			4.7625	1.875

## Sheet: Fig3c
Opioid-exposed	Opioid-naive
6.2156	3.3255
1.49343	6.2593
2.25434	7.5715
3.52635	4.2332
1.71437	5.2414
8.27464	4.3377
1.76034	1.87
1.3145	2.1355
1.78153	1.3463
1.70258	1.0971
1.13274	1.9556
4.90678	4.1509
3.26178	6.3198
5.90799	0.12341
4.32798	3.0846
4.35715	5.7968
8.37286	4.3285
3.82781	3.1572
3.2817	4.006
2.072	2.2259
9.37357	1.9964
4.55526	2.2883
5.93855	2.1339
5.19083	2.2093
5.92194
4.58579
4.06072
0.769829
5.34906
3.11621
6.3072
2.26105
5.70365
0.170645
4.71061
3.76806
2.42428
11.7922
5.95819
5.52148
5.51417
4.91695
5.46754
4.74975
7.57949
7.43041
4.76297
3.39676
4.68728
4.05218
3.22788
5.0853
2.4721
2.27563
6.35227
7.02232
3.49148
4.96594
4.49243
8.61714
2.92193
4.07972
0.630084
6.22949
7.48046
2.79241
0.405057
6.60484
6.35487
4.60775
5.50983
5.04605
1.28314
5.52365
3.41691
4.00675

## Sheet: Fig3d
Opioid-Exposed	Opioid-Naïve
376	494
391	1048
	1108
	1158
406	1218
	1248
416	640
431	680
446	720
461	760
476	800
606	960
721
	1090
736	1220
	1420
751	1540
	840
766	1320
	1360
781	1560
	1600
796	1680
	1720
811
846
885
900
915
925
1000
1045
1060
1075
1090
1135
1220
1270
1285
1300
1315
1420
1460
825
1005
1035
1195
1210
1240
1255
1300
1310
1325
1360
1385
1410
1455
1495
1535
1575
1615
913

[truncated: 73 more sheets: Fig3e, Fig3f, Fig3g, Fig3h, Fig3i, Fig3j, Fig3k, Fig4c, Fig4d, Fig4e, Fig4f, Fig4g, Fig4h, Fig4i, Fig4j, Fig4k, Fig4l, Fig4m, Fig4n, Fig4o …]
